# Supplementary material for: A Systematic Review of Estrogens as Emerging Contaminants in Water: A Global Overview Study from the One Health Perspective
Source: J Xenobiot. 2025 Sep 13;15(5):148. doi: 10.3390/jox15050148 (PMC12452746; doi:10.3390/jox15050148)
Supplement: Supplementary file 1 [file jox-15-00148-s001.zip › Supplementary material 2.xlsx]

## Sheet: Planilha1
Supplementary material 2. Concentration (ng/L) of estrogens detected in water samples from different sources worldwide.
EDWTP: Effluent of domestic wastewater treatment plant; EIWTP: Effluent of industrial wastewater treatment plant; ELWTP: Effluent of livestock wastewater treatment plant; ESTP: Effluent of sewage treatment plant; EWWTP: Effluent of wastewater treatment plant; LOQ: Limit of quantification; USA: United States of America; UWDSW: Untreated wastewater discharged into surface waters.
TITLE	AUTOR	DOI	YEAR	ESTROGEN	CONCENTRATION (ng/L)	WATERBODY	LOCAL
Identification of estrogenic chemicals in STW effluent. 1. Chemical fractionation and in vitro biological screening	Desbrow, C	10.1021/es9707973	1998	Estrone	1.4-76	EWWTP	England
				Estradiol	2.7-48
				Ethinylestradiol	7
Determination of 17 beta-estradiol and its metabolites in sewage effluent by solid-phase extraction and gas chromatography/mass spectrometry.	Lee HB	https://pubmed.ncbi.nlm.nih.gov/9850583/	1998	Estrone	6.0-8.0	ESTP	Canada (Burlington)
				Estriol	18.0-33.0
				Estrone	8.0	ESTP	Canada (Dundas)
				Estrone	72.0	ESTP	Canada (Edmonton)
				Estrone	14.0-18.0	ESTP	Canada (Guelph)
				Estriol	30.0-37.0
				Estrone	19.0	ESTP	Canada (Montreal)
				Estradiol	6.0
				Estriol	68.0
Netherlands (Terneuzen)	Belfroid AC	10.1016/s0048-9697(98)00336-2	1999	Estradiol	12	EDWTP	Netherlands
				Alfatradiol (17α-estradiol)	5.0
				Ethinylestradiol	7.5
				Estrone	2.1-47.0
				Estradiol	1.8	EIWTP
				Alfatradiol (17α-estradiol)	2.1
				Ethinylestradiol	2.6
				Estrone	11
				Estradiol	0.6-5.5	River	Netherlands (River Meuse)
				Alfatradiol (17α-estradiol)	1.1
				Ethinylestradiol	0.4
				Estrone	2.5-3.4
				Estradiol	2.8	River	Netherlands (River Rhine)
				Alfatradiol (17α-estradiol)	3.0
				Ethinylestradiol	4.3
				Estrone	2.9
				Estradiol	0.6	Waterway	Netherlands (Maassluis)
				Alfatradiol (17α-estradiol)	0.2
				Ethinylestradiol	0.3
				Estrone	0.6
				Estrone	0.3	Waterway	Netherlands (Beneluxtunnel)
				Estrone	0.5	Canal water	Netherlands (IJmuiden)
				Estrone	0.5	Canal water	Netherlands (Delfzijl)
				Estradiol	0.3	Canal water	Netherlands (Terneuzen)
				Estrone	0.3
Ethinyloestradiol - An undesired fish contraceptive?	Larsson, D.G.J.	10.1016/S0166-445X(98)00112-X	1999	Ethinylestradiol	4.5	ESTP	Sweden
				Estrone	5.8
				Estradiol	1.1
Analytical methods for detection of selected estrogenic compounds in aqueous mixtures	Snyder, S.A	10.1021/es981294f	1999	Estradiol	188.0-2210.0	Lake	USA (Las Vegas)
				Ethinylestradiol	253.0-520.0
				Estradiol	2670.0	Surface water
				Ethinylestradiol	480.0
				Estradiol	435.0	Lagoon	USA (Trenton)
				Estradiol	1290.0
				Ethinylestradiol	359.0
				Estradiol	1060.0	Creek
				Estradiol	1070.0	EWWTP
				Estradiol	477.0-3660.0	EWWTP	USA
				Ethinylestradiol	759.0
Behavior and occurrence of estrogens in municipal sewage treatment plants--I. Investigations in Germany, Canada and Brazil.	Ternes TA	10.1016/s0048-9697(98)00334-9	1999	Estrone	70	ESTP	Germany
				16α-Hydroxyestrone	5
				Estradiol	3
				Ethinylestradiol	15
				Mestranol	4
				Estrone	48	ESTP	Canada
				Estradiol	64
				Ethinylestradiol	42
				Estrone	1600	River	Germany
Monitoring natural and synthetic estrogens at activated sludge sewage treatment plants and in a receiving river water	Baronti, C	10.1021/es001359q	2000	Estriol	0.43-18.0	EWWTP	Italy (Roma)
				Estradiol	0.35-3.5
				Ethinylestradiol	0.30-1.7
				Estrone	2.5-82.1
Estimating steroid oestrogen inputs into activated sludge treatment works and observations on their removal from the effluent.	Johnson AC	10.1016/s0048-9697(00)00481-2	2000	Estradiol	7.0	ESTP	Italy
				Estrone	54.0
				Ethinylestradiol	2.2
				Estriol	28.0
				Estradiol	12.0	ESTP	Netherlands
				Estrone	47.0
Determination of endogenous and exogenous estrogens in effluents from sewage treatment plants at the ng/L-level.	Kuch HM	10.1007/s002160050080	2000	Estrone	3.0- 13.0	ESTP	Germany
				Estradiol	1.0-13.0
				Estriol	9.0
				Ethinylestradiol	5.0
				Mestranol	8.0
Occurrence of pharmaceutical contaminants and screening of treatment alternatives for southeastern Louisiana	Boyd GR	10.1111/j.1749-6632.2001.tb03989.x	2001	Estrone	10	River	USA (New Orleans, Louisiana)
				Estrone	20	Lake
Oestrogens and oestrogenic activity in raw and treated water in Severn Trent Water	Fawell JK	10.1016/s0043-1354(00)00367-5	2001	Estrone	7.1	River	United Kingdom
				Estrone	2.5	River
				Estrone	0.8	Reservoir
Analysis of estrogenic hormones in municipal wastewater effluent and surface water using enzyme-linked immunosorbent assay and gas chromatography/tandem mass spectrometry.	Huang CH	https://pubmed.ncbi.nlm.nih.gov/11351400/	2001	Estradiol	0.20-4.05	EWWTP	USA (California)
				Ethinylestradiol	2.42
				Estradiol	0.80	River
				Estradiol	0.08	River
Steroid analysis and xenosteroid potentials in two small streams in southwest Germany	Körner, W	10.1023/A:1012976800922	2001	Estradiol	0.66-1.8	Stream	Germany
				Estrone	2.5-49.0	Stream
				Estrone	1.3-29.0	Stream
Determination of endocrine-disrupting phenolic compounds and estrogens in surface and drinking water by HRGC-(NCI)-MS in the picogram per liter range.	Kuch HM	10.1021/es010034m	2001	Alfatradiol (17α-estradiol)	0.15-4.50	ESTP	Germany
				Estradiol	0.15-5.2
				Ethinylestradiol	0.1-8.9
				Estrone	0.35-18.0
				Alfatradiol (17α-estradiol)	0.15-2.0	River
				Estradiol	0.15-3.6
				Ethinylestradiol	0.10-5.10
				Estrone	0.10-4.10
				Alfatradiol (17α-estradiol)	0.30	Drinking water
				Estradiol	0.20-2.10
				Ethinylestradiol	0.15-0.50
				Estrone	0.20-0.60
Study on endocrine disrupting chemicals in wastewater treatment plants	Nasu M	https://pubmed.ncbi.nlm.nih.gov/11380167/	2001	Estradiol	55.0	EWWTP	Japan
Toxicological profile of pollutants in surface water from an area in Taihu Lake, Yangtze Delta.	Shen JH	10.1016/s0300-483x(01)00439-5	2001	Estradiol	1.6-15.5	Lake	China (Wuxi)
				Ethinylestradiol	5.7-30.8
Pharmaceuticals and personal care products in the waters of Lake Mead, Nevada	Snyder, S.A	10.1021/bk-2001-0791.ch007	2001	Ethinylestradiol	0.2-0.5	Lake	USA (Las Vegas)
				Estradiol	0.2-3.0
Identification and quantification of estrogen receptor agonists in wastewater effluents.	Snyder SA	10.1021/es001254n	2001	Estradiol	752-10700	Lake	USA (Las Vegas)
				Ethinylestradiol	1010-2080
				Estradiol	4260	EWWTP	USA (Trenton)
				Estradiol	5180	Lagoon
				Ethinylestradiol	1440	Lagoon
				Estradiol	4240	Creek
				Estradiol	1900-1460	EWWTP	USA
				Ethinylestradiol	3040	EWWTP
Analysis of estrogens in river water and effluents using solid-phase extraction and gas chromatography-negative chemical ionisation mass spectrometry of the pentafluorobenzoyl derivatives.	Xiao XY	10.1016/s0021-9673(01)00955-4	2001	Estrone	0.20-17.0	River	United Kingdom (River Thames)
				Estradiol	7.10
				Estriol	3.10
Determination of steroids and coprostanol in surface water, effluent and mussel using gas chromatography-mass spectrometry	Cathum, S.	10.1007/bf02490364	2001	Estradiol	38.0	River	Canada
				Estrone	6.0
Analysis of free estrogens and their conjugates in sewage and river waters by solid-phase extraction then liquid chromatography-electrospray-tandem mass spectrometry	Gentili, A	10.1007/BF02490242	2002	Ethinylestradiol	5.0	ESTP	Italy (Rome)
				Estrone	5.0
				Estrone-3-sulfate	3.0
				Estrone-3-glucuronide	3.0
Quantitative measurement of 17 beta-estradiol and estriol in river water by time-resolved fluoroimmunoassay	Majima, K	10.2116/analsci.18.869	2002	Estradiol	32.0	River	Japan (Tokyo)
				Estriol	5.5
Endocrine disruptors in sewage treatment plants, receiving river waters, and sediments: integration of chemical analysis and biological effects on feral carp.	Petrovic M	https://pubmed.ncbi.nlm.nih.gov/12371491/	2002	Estriol	4.8-18.9	EWWTP	Spain (Calaf)
				Estrone	8.10
				Estriol	4.10	EWWTP	Spain (Igualada)
				Estradiol	7.60
				Estrone	2.70
				Estriol	1.70-5.80	EWWTP	Spain (Piera)
				Estriol	10.30-21.50
				Estrone	7.20
				Estriol	6.30	River	Spain (Barcelona)
				Estrone	8.0
Estrogenic activity measured in a sewage treatment works treating industrial inputs containing high concentrations of alkylphenolic compounds--a case study.	Sheahan DA	https://pubmed.ncbi.nlm.nih.gov/11878463/	2002	Estradiol	23.0	ESTP	United Kingdom (Keighley)
				Estradiol	0.4-2.0	River
An electrochemical ELISA procedure for the screening of 17beta-estradiol in urban waste waters.	Valentini F	10.1039/b204826b	2002	Estrone	2.80-8.40	ESTP	Italy (Rome)
				Estrone	2.50-4.80	ESTP	Italy (Firenze)
				Estrone	21.60-95.60	ESTP	Italy (Bologna)
Gonadosomatic index and testis morphology of common carp (Cyprinus carpio) in rivers contaminated with estrogenic chemicals	Hassanin, A	10.1292/jvms.64.921	2002	Estradiol	8.0	River	Japan (Sakai)
				Estradiol	2.0	River
Estrogens from sewage in coastal marine environments	Atkinson S	10.1289/ehp.5233	2003	Estrone	0.58	Lagoon	Hawaii (Oahu)
				Estrone	1.68	Lagoon	Hawaii (Coconut Island)
				Estrone	0.5	Ocean	Hawaii (Kaneohe Bay)
				Estrone	0.16	Ocean	Hawaii (Maui)
				Estrone	0.26	Ocean	USA (Florida Key)
				Estrone	0.48-0.71	Sea water	Micronesia (Guam)
				Estrone	0.61	Sea water	French Polynesian (Moorea)
				Estrone	0.12	Coastal water	Hawaii (Molokai)
				Estrone	0.85	UWSDSW	Hawaii (Key Largo)
				Estrone	0.69	UWSDSW	Hawaii (Maalaea Bay, Maui)
				Estrone	0.66	UWSDSW	Hawaii (Big Pine Bay)
				Estrone	0.81	UWSDSW	Hawaii (Key West Channel)
				Estrone	1.87	Embayments	Rehoboth Bay
				Estrone	1.58	Embayments	Hawaii (Key West Harbor)
Biological and hydrogeological interactions affect the persistence of 17 beta-estradiol in an agricultural watershed	Herman, JS	10.1046/j.1472-4669.2003.00011.x	2003	Estradiol	10.0-120.0	Stream	USA (Harrisonburg)
Quantification of steroid hormones with pheromonal properties in municipal wastewater effluent.	Kolodziej EP	10.1897/03-42	2003	Estrone	10.0-18.0	EWWTP	USA
				Estradiol	0.9	Groundwater
				Estrone	1.6	Well water
				Estradiol	0.3-4.1	Wetland water
Validation of a quantitative assay using GC/MS for trace determination of free and conjugated estrogens in environmental water samples	Mouatassim-Souali, A	10.1002/jssc.200390000	2003	Estrone	8.3-17.7	EWWTP	France (Paris)
				Estradiol	11.3-18.01
				Estriol	10.0-15.2
				Ethinylestradiol	3.8-8.7
Combined in situ and in vitro assessment of the estrogenic activity of sewage and surface water samples	Pawlowski S	10.1093/toxsci/kfg162	2003	Estradiol	5.6	ESTP	Germany
				Estrone	19.0
				Ethinylestradiol	1.5
				Estradiol	1.0	ESTP
				Estrone	1.2
				Estradiol	3.90	River	Germany (Worms)
Evaluating bioaccumulation of suspected endocrine disruptors into periphytons and benthos in the Tama River	Takahashi A	https://pubmed.ncbi.nlm.nih.gov/12830943/	2003	Estradiol	0.1-3.8	River	Japan
				Estradiol	1.2	River
				Estradiol	0.3	River
				Estradiol	7.6	River
				Estradiol	1.9	River
				Estradiol	1.4	River
Steroid estrogens profiles along river stretches arising from sewage treatment works discharges.	Williams RJ	10.1021/es0202107	2003	Estrone	2.50	River	United Kingdom (Northamptonshire)
				Estrone	2.03	River
Assessment of river contamination by estrogenic compounds in Paris area (France)	Cargouët M	10.1016/j.scitotenv.2003.10.035	2004	Estrone	4.3-7.2	EWWTP	France
				Estradiol	4.5-8.6
				Estriol	5.0-7.3
				Ethinylestradiol	2.7-4.5
				Estrone	2.7	River	France (Evry)
				Estradiol	3
				Estriol	2.5
				Ethinylestradiol	1.8
				Estrone	1.4	River	France (Vigneux)
				Estradiol	1.7
				Estriol	2.2
				Ethinylestradiol	1.3
				Estrone	1.2-2.2	River	France (Colombes)
				Estradiol	2.1-3.2
				Estriol	1.0-2.1
				Ethinylestradiol	1.1-2.3
				Estrone	1.1-3.0	River	France (Achères)
				Estradiol	1.4-3.0
				Estriol	1.5-2.5
				Ethinylestradiol	1.5-2.9
				Estrone	1.8	River	France (Mery sur Oisec)
				Estradiol	1.8
				Estriol	1.8
				Ethinylestradiol	1.4
Analytical methodologies for determining the occurrence of endocrine disrupting chemicals in sewage treatment plants and natural waters	Laganà, A.	10.1016/j.aca.2003.09.020	2004	Estrone	5.0-30.0	EWWTP	Italy (Rome)
				Estradiol	3.0-8.0
				Estriol	1.0
				Estrone	5.0-12.0	River	Italy (Tiber River)
				Estradiol	2.0-6.0
				Estriol	2.0-5.0
				Ethinylestradiol	1.0
Endocrine disrupters in the aquatic environment: the Austrian approach--ARCEM	Bursch W	https://pubmed.ncbi.nlm.nih.gov/15497860/	2004	Ethinylestradiol	0.33	River	Austria
				Estradiol	1.2
				Alfatradiol (17α-estradiol)	0.31
				Estrone	4.6
				Estriol	1.9
				Ethinylestradiol	0.94	Groundwater
				Estradiol	0.79
				Alfatradiol (17α-estradiol)	0.21
				Estrone	1.6
				Estriol	0.16
Dairy wastewater, aquaculture, and spawning fish as sources of steroid hormones in the aquatic environment.	Kolodziej EP	10.1021/es049585d	2004	Estrone	0.9	River	USA (California)
				Estradiol	0.6
				Estrone	17.0	Canal water
				Estradiol	0.7
Analysis and occurrence of estrogen in wastewater in Japan.	Komori K	https://pubmed.ncbi.nlm.nih.gov/15499675/	2004	Estrone	180.0	EWWTP	Japan
				Estradiol	11.0
				Estriol	5.8
				Estrone-3-sulfate	7.5-34.0
				Estradiol-3-sulfate	27.0-94.0
				Estriol-3-sulfate	37.0-160.0
				Estrone-3-glucuronide	34.0-40.0
				Estradiol-3-glucuronide	47.0-210.0
				Estriol-3-glucuronide	37.0-150.0
				E2-S&G	3.7-17.0
				E2-diS	160.0-1500.0
Occurrence of endocrine-disrupting chemicals in sewage and sludge samples in Toronto, Canada	Lee, H.-B	10.2166/wqrj.2004.009	2004	Estradiol	7.4	ESTP	Canada (Toronto)
				Estrone	8.7-75.0
Identification of estrogenic compounds in wastewater effluent	Nakada N	10.1897/03-699.1	2004	Estrone	1.19-43.7	ESTP	Japan (Tokyo)
				Estradiol	0.09-7.80
Estrogenic potential of the Venice, Italy, lagoon waters	Pojana G	10.1897/03-222	2004	Estradiol	51.0	Lagoon	Italy (Venice)
				Estrone	85.0
				Ethinylestradiol	112.0
				Mestranol	75.0
Monitoring of estrogens, pesticides and bisphenol A in natural waters and drinking water treatment plants by solid-phase extraction-liquid chromatography-mass spectrometry.	Rodriguez-Mozaz S	10.1016/j.chroma.2004.06.040	2004	Estrone	22.0	River	Spain (Catalonia)
				Estrone-3-sulfate	7.0
Picogram per liter level determination of estrogens in natural waters and waterworks by a fully automated on-line solid-phase extraction-liquid chromatography-electrospray tandem mass spectrometry method.	Rodriguez-Mozaz S	10.1021/ac049051v	2004	Estrone	0.68	River	Spain (Catalonia)
				Estrone-3-sulfate	0.33
Androgenic and estrogenic activity in water bodies receiving cattle feedlot effluent in Eastern Nebraska, USA.	Soto AM	10.1289/ehp.6590	2004	Estrone	0.246-2.536	River	USA (Nebraska)
				Estrone	2.434-7.682	River
				Alfatradiol (17α-estradiol)	0.026	River
Analysis of endocrine disrupting steroids: Investigation of their release into the environment and their behavior during bank filtration	Zuehlke, S.	10.1111/j.1745-6592.2004.tb00715.x	2004	Estrone	12.1	EWWTP	Germany (Berlin)
				Estradiol	0.8
				Ethinylestradiol	2.0
				Estrone	0.9-1.1	Surface water
				Estradiol	<LOQ
				Ethinylestradiol	<LOQ
				Estrone	0.1	Well water
Combined biological and chemical assessment of estrogenic activities in wastewater treatment plant effluents	Aerni HR	10.1007/s00216-003-2276-4	2004	Estrone	2.0-50.5	EWWTP	Switzerland
				Estradiol	<LOQ-6.4
				Estriol	<LOQ-17.5
				Ethinylestradiol	<LOQ-2.8
				Estrone	<LOQ-10.2	EWWTP	France
				Estradiol	1.3-9.8
				Estriol	<LOQ
				Ethinylestradiol	<LOQ
				Estrone	0.2-0.4	Lake	Switzerland (Lucerne)
				Estradiol	<LOQ-1.1
				Estriol	<LOQ-2.0
				Ethinylestradiol	<LOQ
				Estrone	<LOQ-1.6	River	Switzerland (Zurich)
				Estradiol	<LOQ
				Estriol	<LOQ-1.4
				Ethinylestradiol	<LOQ
				Estrone	0.5-0.7	River	Switzerland
				Estradiol	<LOQ-1.1
				Estriol	<LOQ
				Ethinylestradiol	<LOQ
				Estrone	<LOQ	River
				Estradiol	0.8-3.8
				Estriol	<LOQ
				Ethinylestradiol	<LOQ
				Estrone	1.2-2.7	River	France
				Estradiol	<LOQ
				Estriol	<LOQ-7.10
				Ethinylestradiol	<LOQ
				Estrone	<LOQ	River
				Estradiol	<LOQ
				Estriol	<LOQ
				Ethinylestradiol	<LOQ
Monitoring of selected estrogenic hormones and industrial chemicals in groundwaters and surface waters in Austria.	Hohenblum P	10.1016/j.scitotenv.2004.05.009	2004	Estrone	4.6	Surface water	Austria
				Alfatradiol (17α-estradiol)	0.31
				Estradiol	1.2
				Estriol	1.9
				Ethinylestradiol	0.33
				Estrone	1.6	Groundwater
				Alfatradiol (17α-estradiol)	0.21
				Estradiol	0.79
				Estriol	0.16
				Ethinylestradiol	0.94
Liquid chromatography-tandem mass spectrometry analysis of estrogenic compounds in coastal surface water of the Baltic Sea	Beck, IC	10.1016/j.chroma.2005.07.013	2005	Estrone	0.10-0.53	Coastal water	Germany (German Baltic Sea)
				Ethinylestradiol	1.7-17.2
Endocrine disrupter--estradiol--in Chesapeake Bay tributaries	Dorabawila N	10.1016/j.jhazmat.2004.12.031	2005	Estradiol	1.9-5.4	River	USA (Princess Anne, Maryland)
				Estradiol	7.6	Pond
				Estradiol	6.5	ESTP
				Estradiol	2.3	Coastal water
				Estradiol	2.0-6.0	River	USA (Salisbury, Maryland)
				Estradiol	1.7-2.3	Pond
				Estradiol	53.1	ESTP
				Estradiol	2.0-2.3	River	USA (Pocomoke, Maryland)
				Estradiol	11.4	ESTP
				Estradiol	3.2	Coastal water
				Estradiol	2.3	Coastal water	USA (Ocean city, Maryland)
				Estradiol	2.4-3.2	Coastal water	USA (Chesapeake Bay, Maryland)
An assessment of endocrine disrupting activity changes during wastewater treatment through the use of bioassays and chemical measurements	Drewes JE	10.2175/106143005x41573	2005	Ethinylestradiol	4.1	EWWTP	USA
				Estradiol	6.2
				Estriol	0.7
				Estrone	50.4
The fate of estrogenic hormones in an engineered treatment wetland with dense macrophytes.	Gray JL	10.2175/106143005x41582	2005	Estradiol	0.7-0.8	River	USA (California)
				Estradiol	0.2	EWWTP
Improved method for analyzing estrogens in water by liquid chromatography-electrospray mass spectrometry	Hu, JY	10.1016/j.chroma.2005.02.069	2005	Estrone	1.1	River	China (Beijing)
				Estradiol	0.2
Occurrence and treatment trials of endocrine disrupting chemicals (EDCs) in wastewaters.	Jiang JQ	10.1016/j.chemosphere.2005.02.029	2005	Estrone	22.2-40.0	EWWTP	Unclear
				Estradiol	10.9-44.0
Comparing steroid estrogen, and nonylphenol content across a range of European sewage plants with different treatment and management practices.	Johnson AC	10.1016/j.watres.2004.07.025	2005	Estradiol	5.7	ESTP	France
				Estrone	0.5-5.0
				Estradiol	1.8	ESTP	Switzerland
				Estrone	4.2-11.0
				Estradiol	3.0-13.0	ESTP	Norway
				Estrone	3.0-35.0
				Estrone	0.8-4.5	ESTP	Germany
				Estrone	2.8	ESTP	Finland
				Estrone	0.2	ESTP	Belgium
				Estrone	2.9-3.8	ESTP	Netherlands
Development of an analytical procedure for determination of selected estrogens and progestagens in water samples.	Labadie P	10.1021/es048443g	2005	Estrone	4.3	EWWTP	France (Elbeuf)
				Estriol	3.5	EWWTP	France (Rouen)
				Estrone	8.3	EWWTP	France (Tancarville)
Determination of steroidal hormone profiles along the Jalle d'Eysines River (near Bordeaux, France).	Labadie P	10.1007/s00216-005-3055-1	2005	Estrone	17.2-71.4	EWWTP	France (Bordeaux)
				Estradiol	4.4
				Estriol	2.9
Determination of endocrine-disrupting phenols, acidic pharmaceuticals, and personal-care products in sewage by solid-phase extraction and gas chromatography-mass spectrometry.	Lee HB	10.1016/j.chroma.2005.07.070	2005	Estrone	54.0	ESTP	Canada (Ontario)
				Estradiol	2.0
Fully automated analysis of estrogens in environmental waters by in-tube solid-phase microextraction coupled with liquid chromatography-tandem mass spectrometry.	Mitani K	10.1016/j.chroma.2005.05.058	2005	Estriol	35.7	EWWTP	Unclear
Development and validation of an analytical method for detection of estrogens in water	Noppe, H	10.1007/s00216-005-3174-8	2005	Estrone	8.0	River	Belgium (Antwerp)
Persistence of 17 beta-estradiol in water and sediment-pore water from cave streams in central Missouri	Peterson, EW	10.2113/11.3.221	2005	Estradiol	30.0-42.0	Stream	USA (Missouri)
				Estradiol	27.3-33.5	Stream
Analysis of steroid conjugates in sewage influent and effluent by liquid chromatography-tandem mass spectrometry.	Reddy S	10.1021/ac050699x	2005	Estrone-3-sulfate	0.29	EWWTP	USA (Stony Brook, Nova York)
				Estrone	0.72
				Estradiol	0.26
Determination of steroid hormones, hormone conjugates and macrolide antibiotics in influents and effluents of sewage treatment plants utilising high-performance liquid chromatography/tandem mass spectrometry with electrospray and atmospheric pressure chemical ionisation.	Schlüsener, M.P	10.1002/rcm.2189	2005	Estradiol	2.4-8.6	ESTP	Germany (Ruhr)
				Estrone	2.0-5.3
				16α-Hydroxyestrone	2.4-14.0
				Estriol	4.5-99.0
				Estradiol-3-sulfate	3.0-37.0
				Estrone-3-sulfate	1.9-14.0
Distribution of estrogens, 17beta-estradiol and estrone, in Canadian municipal wastewater treatment plants.	Servos MR	10.1016/j.scitotenv.2004.05.025	2005	Estradiol	0.2-14.70	EWWTP	Canada
				Estrone	1.0-96.0
An integrated assessment of estrogenic contamination and biological effects in the aquatic environment of The Netherlands.	Vethaak AD	10.1016/j.chemosphere.2004.12.053	2005	Alfatradiol (17α-estradiol)	15.0	UWDSW	Netherlands
				Estradiol	17.0-150.0
				Estrone	20.0-130.0
				Ethinylestradiol	5.9
				Estrone	11.0	ESTP
				Ethinylestradiol	2.60
				Alfatradiol (17α-estradiol)	7.10	EIWTP
				Estradiol	54.0
				Estrone	120.0
				Ethinylestradiol	3.90
				Alfatradiol (17α-estradiol)	0.4	Surface water
				Estradiol	1.0
				Estrone	7.20
				Ethinylestradiol	0.4
Determination of estrogenic steroids in surface water and wastewater by liquid chromatography-electrospray tandem mass spectrometry.	Zuehlke S	10.1002/jssc.200301727	2005	Estrone	12.6	EWWTP	Germany (Ruhleben)
				Estradiol	0.8
				Ethinylestradiol	1.7
				Estrone	1.4	EWWTP	Germany (Berlin)
				Estradiol	<LOQ
				Ethinylestradiol	<LOQ
Monitoring of natural and synthetic hormones in a polluted river	Barel-Cohen K	10.1016/j.jenvman.2005.04.006	2006	Ethinylestradiol	0.9-1.1	Lake	Israel
				Estriol	1.0-1.1
				Ethinylestradiol	1.8-2.5	River
				Estriol	1.8-2.9
				Ethinylestradiol	1.3-3.3	Tributary
				Estriol	0.9
Evaluation of commercial immunoassays for the detection of estrogens in water by comparison with high-performance liquid chromatography tandem mass spectrometry HPLC-MS/MS (QqQ).	Farré M	10.1007/s00216-006-0562-7	2006	Estrone	7.9	EWWTP	Spain (Barcelona)
				Estradiol	0.6
Natural estrogens in the surface water of Shenzhen and the sewage discharge of Hong Kong	Lee, Y.C.	10.1080/10807030500533394	2006	Estradiol	3.67-8.31	ESTP	China (Hong Kong)
				Estradiol	22.36-47.10	ESTP
				Estradiol	24.65-33.29	ESTP	China (Stonecutters Island)
Occurrence and reductions of pharmaceuticals and personal care products and estrogens by municipal wastewater treatment plants in Ontario, Canada	Lishman L	10.1016/j.scitotenv.2006.03.021	2006	Estrone	38.0	EWWTP	Canada (Ontario)
Field study using two immunoassays for the determination of estradiol and ethinylestradiol in the aquatic environment.	Hinteman T	10.1016/j.watres.2006.04.028	2006	Estradiol	1.3-2.2	River	Germany (Blankenheim)
				Ethinylestradiol	0.3-0.5
				Estradiol	4.5-6.8	River	Germany (Dumpelfeld)
				Ethinylestradiol	0.7-0.9
				Estradiol	3.3-9.2	River	Germany (Lohmar)
				Ethinylestradiol	0.6-1.0
				Estradiol	3.9-4.1	River	Germany (Bonn)
				Ethinylestradiol	0.7-0.8
				Estradiol	3.1-51.0	ESTP	Germany
				Ethinylestradiol	0.9-3.3
A characterization of selected endocrine disruptor compounds in a Portuguese wastewater treatment plant.	Maurício R	10.1007/s10661-006-0986-8	2006	Estradiol	0.91	EWWTP	Portugal
Fate of oestrogenic compounds and identification of oestrogenicity in a wastewater treatment process	Nakada N	10.2166/wst.2006.337	2006	Estradiol	7.0	EWWTP	Japan (Kanagawa)
				Estrone	22.2-154.0
				Estriol	5.5-5.6
				Estrone-3-sulfate	2.1-2.6
				E2-monoS	3.3-6.6
A survey of endocrine disrupting chemicals (EDCs) in municipal sewage and animal waste effluents in the Waikato region of New Zealand.	Sarmah AK	10.1016/j.scitotenv.2005.02.027	2006	Alfatradiol (17α-estradiol)	9.50	ESTP	New Zealand (Taupo)
				Estradiol	14.80
				Estrone	84.70
Full automation of solid-phase microextraction/on-fiber derivatization for simultaneous determination of endocrine-disrupting chemicals and steroid hormones by gas chromatography-mass spectrometry	Yang, L.	10.1007/s00216-006-0631-y	2006	Estrone	190.0	River	China (Guangdong)
				Estradiol	110.0
Optimisation of derivatisation for the analysis of estrogenic compounds in water by solid-phase extraction gas chromatography-mass spectrometry.	Zhang ZL	10.1016/j.aca.2006.06.029	2006	Estrone	41.0	River	United Kingdom (East Sussex)
				Estradiol	22.0
				Ethinylestradiol	5.0
Occurrence and photochemical degradation of 17 alpha-ethinylestradiol in Acushnet River Estuary	Zuo, YG	10.1016/j.chemosphere.2005.08.063	2006	Estrone	0.78-1.2	Sea water	USA (Buzzards Bay)
				Estradiol	0.56-0.83
				Ethinylestradiol	3.01-4.67
Input and fate of anthropogenic estrogens and gadolinium in surface water and sewage plants in the hydrological basin of Prague (Czech Republic).	Morteani G	10.1007/s10653-006-9040-6	2006	Ethinylestradiol	1.6	Creek	Czech Republic (Prague)
				Ethinylestradiol	4.6	River
				Estradiol	3.8	River
				Estradiol	1.5	Creek
				Estriol	1.7	Creek
				Ethinylestradiol	3.3	Creek
				Estradiol	2.6	River
				Estradiol	2.6	Creek
				Estrone	55-100	ESTP
				Estradiol	1.9-2.3
				Estriol	360
				Ethinylestradiol	2.1-51
				Estradiol	1.3	River
				Ethinylestradiol	2.3	Tap water
				Estradiol	3.4	River
				Estrone	7.4	Creek
				Ethinylestradiol	1.4
				Ethinylestradiol	1.8	Creek
				Ethinylestradiol	3.3	Creek
				Estradiol	1.3
				Estradiol	3	Creek
				Estradiol	4.2-9.9	ESTP
				Estriol	10
				Estrone	43-53
				Ethinylestradiol	3.9-5
				Estradiol	3.0-11.0	ESTP
				Estrone	280
				Estradiol	11	ESTP
				Estrone	330
				Ethinylestradiol	3.9
Pharmaceutical chemicals and endocrine disrupters in municipal wastewater in Tokyo and their removal during activated sludge treatment.	Nakada N	10.1016/j.watres.2006.06.039	2006	Estrone	2.80-110	ESTP	Japan (Tokyo)
				Estradiol	0.49-16.7
				Estriol	0.31-0.84
Determining estrogenic steroids in Taipei waters and removal in drinking water treatment using high-flow solid-phase extraction and liquid chromatography/tandem mass spectrometry	Chen CY	10.1016/j.scitotenv.2007.02.038	2007	Estrone	22.4-66.2	River	Taiwan (Taipei city)
				Estradiol	1.40-33.9
				Ethinylestradiol	7.53-27.4
				Estriol	12.4-73.6
				Estrone	10.2-48.6	EWWTP
				Estradiol	4.50-44.5
				Ethinylestradiol	2.25-37.9
				Estriol	39.1
Free synthetic and natural estrogen hormones in influent and effluent of three municipal wastewater treatment plants	Chimchirian RF	10.2175/106143007x175843	2007	Estradiol	1.5-5.4	EWWTP	USA (Southeastern Pennsylvania)
				Ethinylestradiol	0.6
				Estriol	2.2-3.9
				Estrone	6.3-49.1
An assessment of estrogenic organic contaminants in Canadian wastewaters	Fernandez, MP	10.1016/j.scitotenv.2006.11.018	2007	Estrone	10	EWWTP	Canada
				Estrone	18	EWWTP
				Estrone	28-56	Lagoon
				Estradiol	57-158
				Alfatradiol (17α-estradiol)	3
Quantification of steroid sex hormones using solid-phase extraction followed by liquid chromatography-mass spectrometry.	Filali-Meknassi Y	10.2175/106143007x156781	2007	Estrone	12.3	EWWTP	USA (Rolla, Missouri)
				Estradiol	16.1
				Alfatradiol (17α-estradiol)	12.2
				Estriol	3.4
				Ethinylestradiol	3.3
				Estrone	0.6-15.5	River
				Estradiol	1.6-19.8
				Alfatradiol (17α-estradiol)	1.5-16.4
				Estriol	0.7-4.8
				Ethinylestradiol	1.3-11.6
Determination of acidic pharmaceuticals and potential endocrine disrupting compounds in wastewaters and spring waters by selective elution and analysis by gas chromatography-mass spectrometry.	Gibson R	10.1016/j.chroma.2007.08.056	2007	Estrone	0.16-0.17	Spring water	Mexico
				Estradiol	0.01-0.02
				Ethinylestradiol	0.06
Comparison of the estrogenic activities of seawater extracts from Suruga Bay, Japan, based on chemical analysis or bioassay	Hashimoto S	10.1897/05-689r1.1	2007	Estrone	9.2	Sea water	Japan (Suruga Bay)
Comparison of natural estrogen removal efficiency in the conventional activated sludge process and the oxidation ditch process.	Hashimoto T	10.1016/j.watres.2007.02.029	2007	Estrone	2.3-43	EWWTP	Japan
				Estradiol	1.8
				Estriol	1.4
Analysis of lagoon samples from different concentrated animal feeding operations for estrogens and estrogen conjugates.	Hutchins SR	10.1021/es062234+	2007	Estrone-3-sulfate	1.3-87.0	Lagoon	USA
				17α-estradiol-3-sulfate	170.0
				Estradiol-3-sulfate	42.0
				Estradiol-17-sulfate	79.8
				Estrone	9940
				Estradiol	194
				Estriol	6290
Occurrence and removal of pharmaceuticals and endocrine disruptors in South Korean surface, drinking, and waste waters.	Kim SD	10.1016/j.watres.2006.06.034	2007	Estriol	8.9-25.0	EWWTP	South Korea
				Ethinylestradiol	1.3
				Estrone	2.2-36.0
				Estrone	1.7-5.0	River
Determination of steroid estrogens in wastewater by high performance liquid chromatography-tandem mass spectrometry.	Koh YK	10.1016/j.chroma.2007.09.074	2007	Estrone	3.0	EWWTP	Unclear
				Estradiol	0.7
				Estriol	1.0
				Ethinylestradiol	1.0
				Estrone-3-sulfate	12.0
Optimisation of analytical method for estrogen in surface water and primary risk assessment in South Creek	Li, C.	10.1504/IJW.2007.016317	2007	Estradiol	0.8-14.2	Creek	Australia (Sydney)
				Estrone	1.3-16.5
				Ethinylestradiol	6.0-32.0
				Estradiol	2.2	Creek	Australia (Northern New South Wales)
				Estrone	3.9
				Ethinylestradiol	13.5
Assessment of estrogenic activity in Tunisian water and wastewater by E-screen assay.	Limam A	https://pubmed.ncbi.nlm.nih.gov/18382414/	2007	Estradiol	25.1	EWWTP	Tunisia (Gulf of Tunis)
				Estradiol	36.7	River
Polar herbicides, pharmaceutical products, perfluorooctanesulfonate (PFOS), perfluorooctanoate (PFOA), and nonylphenol and its carboxylates and ethoxylates in surface and tap waters around Lake Maggiore in Northern Italy.	Loos R	10.1007/s00216-006-1036-7	2007	Estrone	0.4	Lake	Italy
				Estrone	2.0	River
				Estradiol	0.9	River
The use of in vitro bioassays to quantify endocrine disrupting chemicals in municipal wastewater treatment plant effluents	Nelson J	10.1016/j.scitotenv.2006.11.031	2007	Estrone	1.3-27.2	EWWTP	Canada
				Estradiol	0.1-11.2
				Estriol	8.9
Occurrence of estrogens in the Scheldt estuary: A 2-year survey	Noppe, H	10.1016/j.ecoenv.2006.04.005	2007	Estrone	2.5-10.0	River	Belgium (Temse)
				Estrone	1.0	River	Belgium (Doel)
				Estrone	2.0-8.0	River	Belgium (Antwerp)
				Estrone	0.37	River	Netherlands (Vlissingen)
				Estrone	0.74	River	Netherlands (Hansweert)
				Estrone	1.7 - 2.6	River	Netherlands (Saeftinghe)
Natural and synthetic endocrine disrupting compounds (EDCs) in water, sediment and biota of a coastal lagoon.	Pojana G	10.1016/j.envint.2007.05.003	2007	Estradiol	175.0	Lagoon	Italy (Venice)
				Estrone	10.0
				Ethinylestradiol	34.0
Development and validation of a HPLC-DAD method for determination of several endocrine disrupting compounds in estuarine water	Ribeiro, C	10.1080/10826070701560652	2007	Ethinylestradiol	56.0	Estuarine	Portugal
				Estrone	176.0
Determination of estrogens and estrogenic activity in wastewater effluent by chemical analysis and the bioluminescent yeast assay.	Salste L	10.1016/j.scitotenv.2007.02.030	2007	Estrone	63.9-68.9	EWWTP	Finland (Turku/Åbo)
				Estradiol	<LOQ
				Estriol	<LOQ
				Ethinylestradiol	<LOQ
Rapid detection of selected steroid hormones from sewage effluents using an ELISA in the Kuils River water catchment area, South Africa.	Swart N	10.1080/15321810701603799	2007	Estrone	9.4-10.6	ESTP	South Africa (Zandvliet)
				Estradiol	4.70
				Estrone	7.20	ESTP	South Africa (Belville)
				Estradiol	0.80	ESTP	South Africa (Macassar)
Comprehensive study of endocrine disrupting compounds using grab and passive sampling at selected wastewater treatment plants in South East Queensland, Australia.	Tan BL	10.1016/j.envint.2007.01.008	2007	Estrone	41.9	EWWTP	Australia (South East Queensland)
				Alfatradiol (17α-estradiol)	1.70
				Estradiol	1.60
				Estrone	1.50-21.20	Surface water
				Estradiol	7.30-10.10
				Estriol	11.20
				Estrone	1.30	EWWTP
				Alfatradiol (17α-estradiol)	3.0
				Estradiol	6.1
				Estrone	6.70	EWWTP
Source to sink tracking of selected human pharmaceuticals from two Oslo city hospitals and a wastewater treatment works.	Thomas KV	10.1039/b709745j	2007	Estradiol	5.0	EWWTP	Norway (Slemmestad)
				Estrone	3.0-8.0
Analytical methods for the determination of selected steroid sex hormones and corticosteriods in wastewater.	Vulliet E	10.1007/s00216-006-1084-z	2007	Estrone	12.4-196.7	EWWTP	France (Pierre-Bénite, Lyon)
				Estradiol	14.8
				Alfatradiol (17α-estradiol)	<LOQ-12.6
				Ethinylestradiol	<LOQ
				Estrone	9.90-66.40	EWWTP	France (St. Fons, Lyon)
				Estradiol	<LOQ-42.60
				Alfatradiol (17α-estradiol)	9.70
				Ethinylestradiol	<LOQ-5.60
				Estriol	<LOQ
Development of a solid-phase extraction-enzyme-linked immunosorbent assay method with a new sorbent of multiwall carbon nanotube for the determination of estrone in water	Wang, S	10.1080/00032710701577559	2007	Estradiol	120.0	River	China (Tianjin)
				Estrone	80.0
				Estradiol	910.0	River
				Estrone	780.0
Detection of estrogenic activity in municipal wastewater effluent using primary cell cultures from three-spined stickleback and chemical analysis	Björkblom C	10.1016/j.chemosphere.2008.07.052	2008	Estrone	65.5	EWWTP	Finland (Turku)
				Estradiol	0.7
				Estriol	<LOQ
				Ethinylestradiol	<LOQ
Analysis and occurrence of pharmaceuticals, estrogens, progestogens and polar pesticides in sewage treatment plant effluents, river water and drinking water in the Llobregat river basin (Barcelona, Spain)	Kuster, M	10.1016/j.jhydrol.2008.05.030	2008	Estrone	0.75-1.68	Unidentified water	Spain (Catalonia)
				Estrone-3-sulfate	0.79-1.32
				Estriol	11.60	Drinking water
Chemical and biological analysis of endocrine-disrupting hormones and estrogenic activity in an advanced sewage treatment plant.	Muller M	10.1897/07-519	2008	Estrone	1.0-8.0	EWWTP	France (Languedoc-Rusillon)
				Estradiol	3.0
				Ethinylestradiol	2.0
Comparison of steroid hormone concentrations in domestic and hospital wastewater treatment plants	Pauwels, B	10.1061/(ASCE)0733-9372(2008)134:11(933)10.1061/(ASCE)0733-9372(2008)134:11(933)	2008	Ethinylestradiol	83.4	EWWTP	Belgium
				Estrone	3.8
				Ethinylestradiol	10.9	Canal water
				Estrone	1.2
Occurrence of steroid estrogens, endocrine-disrupting phenols, and acid pharmaceutical residues in urban riverine water of the Pearl River Delta, South China	Peng X	10.1016/j.scitotenv.2008.02.059	2008	Alfatradiol (17α-estradiol)	2.0	River	China (Guangzhou)
				Estradiol	2.0
				Estriol	1.0
				Alfatradiol (17α-estradiol)	1.0
Behavior of steroid hormones and conjugates during wastewater treatment - A comparison of three sewage treatment plants	Schlüsener, M.P.	10.1002/clen.200700096	2008	Estradiol-3-sulfate	37.0	EWWTP	Germany
				Estrone-3-sulfate	13.0
				Estriol	160.0
				16α-Hydroxyestrone	17.0
				Estradiol	19.0
				Estrone	58.0
				Estradiol-3-sulfate	24.0	EWWTP
				Estrone-3-sulfate	47.0
				Estriol	165.0
				16α-Hydroxyestrone	27.0
				Estradiol	16.0
				Estrone	91.0
				Estradiol-3-sulfate	141.0	EWWTP
				Estrone-3-sulfate	9.0
				Estriol	251.0
				16α-Hydroxyestrone	17.0
				Estradiol	8.0
				Estrone	62.0
Wastewater-contaminated groundwater as a source of endogenous hormones and pharmaceuticals to surface water ecosystems.	Standley LJ	10.1897/07-604.1	2008	Estradiol	2.20	Pond	USA (Cape Cod, Massachusetts)
				Estrone	1.20-3.0
Occurrence of endocrine disrupting compounds in rivers and lakes of Wuhan City, China	Xue, X	Unclear	2008	Estrone	26.3	River	China (Wuhan)
				Estrone	28.1	Lake
				Estrone	19.8	Lake
Fate of estrogens and xenoestrogens in four sewage treatment plants with different technologies.	Ying GG	10.1897/07-046.1	2008	Estrone	25.7-39.3	ESTP	Australia
				Estradiol	1.9-4.2
				Ethinylestradiol	0.3-0.4
				Estrone	14.1-18.2	ESTP
				Estradiol	1.1-3.6
				Ethinylestradiol	0.1-0.5
				Estrone	13.3-37.6	ESTP
				Estradiol	1.0-2.8
				Ethinylestradiol	0.3-1.3
				Estrone	25.4-34.2	ESTP
				Estradiol	1.4-3.9
				Ethinylestradiol	0.3-0.6
Steroid hormone determination in water using an environmentally friendly membrane based extraction technique	Zorita, S	10.1016/j.chroma.2008.03.030	2008	Estrone	3.0	EWWTP	Sweden (Kristianstad)
Pharmaceuticals and endocrine disrupting compounds in U.S. drinking water	Benotti MJ	10.1021/es801845a	2009	Estradiol	17	Surface water	USA
				Estrone	0.30
				Ethinylestradiol	1.40
Determination and source apportionment of five classes of steroid hormones in urban rivers	Chang, H	10.1021/es803653j	2009	Estrone	0.80-6.9	River	China (Beijing)
				Estradiol	0.16-1.6
				Alfatradiol (17α-estradiol)	0.05-0.87
				Estrone	1.0-22.0	River
				Estradiol	0.17-2.1
				Alfatradiol (17α-estradiol)	0.08-0.58
				Estrone	0.73-6.2	River
				Estradiol	0.15-2.3
				Alfatradiol (17α-estradiol)	0.04-0.45
				Estrone	0.40-6.3	River
				Estradiol	0.11-1.6
				Alfatradiol (17α-estradiol)	0.04-0.91
				Estrone	2.4	ESTP
				Estradiol	0.13
				Alfatradiol (17α-estradiol)	0.04
				Estrone	0.25	ESTP
				Estradiol	0.10
				Alfatradiol (17α-estradiol)	0.08
				Estrone	0.52	ESTP
				Estradiol	0.11
				Alfatradiol (17α-estradiol)	0.05
				Estrone	0.93	ESTP
				Estradiol	0.12
				Alfatradiol (17α-estradiol)	0.04
Determination of estrogenic compounds in wastewater using liquid chromatography-tandem mass spectrometry with electrospray and atmospheric pressure photoionization following desalting extraction	Chen HC	10.1016/j.chemosphere.2008.09.089	2009	Estriol	28.5	EWWTP	Taiwan (Tainan city)
				Estradiol	<LOQ
				Estrone	<LOQ
Occurrence and environmental risk of endocrine-disrupting chemicals in surface waters of the Pearl River, South China	Gong J	10.1007/s10661-008-0474-4	2009	Estrone	2.5-8.2	River	China
				Estrone	3.6	River
				Estradiol	1.1-1.7
An improved method for the simultaneous analysis of phenolic and steroidal estrogens in water and sediment	Hibberd, A	10.1016/j.talanta.2008.09.006	2009	Estrone	0.6-14.3	River	United Kingdom (Kent)
				Estradiol	3.1-21.4
				Ethinylestradiol	1.5
				16α-Hydroxyestrone	2.4-5.8
Endocrine disrupting contaminants in water resources and sewage in Hamadan city OF Iran	Jafari, A.J	https://www.scopus.com/inward/record.uri?eid=2-s2.0-69849092139&partnerID=40&md5=9c38b613ea22a51d4498437159714762	2009	Estradiol	3.0-10.0	Surface water	Iran (Hamadan)
				Ethinylestradiol	0.01-2.0
				Estradiol	1.0-7.0	Dam water
				Ethinylestradiol	0.004-2.0
				Estradiol	0.2-0.3	Groundwater
				Ethinylestradiol	0.5-1.0
				Estradiol	0.002-0.01	Drinking water
				Ethinylestradiol	0.003-0.001
Rapid determination of free and conjugated estrogen in different water matrices by liquid chromatography-tandem mass spectrometry.	Kumar V	10.1016/j.chemosphere.2009.08.052	2009	Estrone	36.4	EWWTP	Japan (Osaka/Kyoto)
				Estradiol	4.3
				Estrone-3-sulfate	11.8
				Estradiol-3-sulfate	0.4
				Estriol-3-sulfate	0.3
				Estrone	15.7-18.0	River
				Estradiol	1.4
				Estrone-3-sulfate	0.7-1.1
				Estriol-3-sulfate	0.4-0.7
Analysis of phytoestrogens, progestogens and estrogens in environmental waters from Rio de Janeiro (Brazil).	Kuster M	10.1016/j.envint.2009.04.006	2009	Estriol-16-glucuronide	0.34-2.67	River	Brazil (Rio de Janeiro State)
				Estradiol-17-glucuronide	1.10-7.34
				Estradiol-3-sulfate	0.59-0.85
				Estriol	1.00-7.27
Levels of six estrogens in water and sediment from three rivers in Tianjin area, China	Lei, BL	10.1016/j.chemosphere.2009.02.035	2009	Estrone	4.29-49.8	River	China (Tianjin)
				Estradiol	2.51-21.2
				Ethinylestradiol	1.64-24.4
				Estriol	15.4
				Estradiol-17-valerate	7.66
				Estrone	5.00-55.3	River
				Estradiol	0.93-32.4
				Ethinylestradiol	35.6
				Estriol	2.26-46.4
				Estradiol-17-valerate	8.47
				Estrone	0.64-20.2	River
				Estradiol	13.6
				Ethinylestradiol	12.0
				Estriol	10.8
				Estradiol-17-valerate	2.30
Evaluation of estrogenic disrupting potency in aquatic environments and urban wastewaters by combining chemical and biological analysis	Miège, C	10.1016/j.trac.2008.11.007	2009	Estrone	0.1	River	France (Limours)
				Estrone	13.7	Storm water runoff
				Estradiol	2.3
				Estrone	15.7	EWWTP	France (Briis)
				Ethinylestradiol	0.2
				Estriol	12.1	River
				Estradiol	0.1	River	France (St. Germain les Arpajons)
Observations on the estrogenic activity and concentration of 17beta-estradiol in the discharges of 12 wastewater treatment plants in southern australia.	Mispagel C	10.1007/s00244-008-9261-z	2009	Estradiol	1.3-18.0	EWWTP	Australia (Victoria)
Occurrence of endocrine disrupting compounds in water sources of Belo Horizonte Metropolitan Area, Brazil	Moreira, DS	10.1080/09593330903052830	2009	Ethinylestradiol	3.0-54.0	River	Brazil (Belo Horizonte Metropolitan Area)
				Estradiol	1.5-36.8
Behaviour and Fluxes of Dissolved Antibiotics, Analgesics and Hormones During Flood Events in a Small Heterogeneous Catchment in the Grand Duchy of Luxembourg	Pailler, JY	10.1007/s11270-009-9993-z	2009	Estrone	27.0	Surface water	Luxembourg
				Estradiol	6.0
				Ethinylestradiol	6.0
				Estrone	14.0	EWWTP
				Estradiol	85.0
				Ethinylestradiol	14.0
Solid phase extraction coupled to liquid chromatography-tandem mass spectrometry analysis of sulfonamides, tetracyclines, analgesics and hormones in surface water and wastewater in Luxembourg.	Pailler JY	10.1016/j.scitotenv.2009.04.042	2009	Estrone	14.0	EWWTP	Luxembourg
				Estradiol	<LOQ-85.0
				Ethinylestradiol	<LOQ
				Estrone	<LOQ-6.0	River
				Estradiol	<LOQ-35.0
				Ethinylestradiol	<LOQ
				Estrone	<LOQ-27.0	Surface water
				Estradiol	<LOQ-6.0
				Ethinylestradiol	<LOQ
Effectiveness of pilot-scale wetland designs in removing estrogenic compounds from municipal wastewater plant effluent	Peterson, E.W.	10.1306/eg.02100908006	2009	Estradiol	32.80-39.38	Wetland water	USA (Bloomington, IL)
				Estrone	73.65-74.80
GC-MS/MS measurement of natural and synthetic estrogens in receiving waters and mussels close to a raw sewage ocean outfall.	Saravanabhavan G	10.1016/j.chemosphere.2009.04.006	2009	Estrone	4.0-6.60	Sea water	Canada (Halifax)
				Estrone	1.40-1.50	Sea water	Canada (St. John’s)
				Estradiol	1.80
Fate and mass balance of 13 kinds of endocrine disrupting chemicals in a sewage treatment plant	Shao, X.L.	10.1109/ICBBE.2009.5162850	2009	Estriol	53.0	EWWTP	China (Harbin)
				Estradiol	19.0
				Estrone	42.0
				Ethinylestradiol	29.0
Simultaneous determination of 15 steroidal oral contraceptives in water using solid-phase disk extraction followed by high performance liquid chromatography-tandem mass spectrometry.	Sun L	10.1016/j.chroma.2009.05.041	2009	Estrone	3.0	EWWTP	China (Beijing)
				Ethinylestradiol	46.7
				Estriol	13.9	River
				Ethinylestradiol	32.9-68.8
				Estrone	1.80
				Ethinylestradiol	26.10	River
				Estrone	2.30
				Ethinylestradiol	127.90	River
				Ethinylestradiol	5.0	River
				Ethinylestradiol	8.5	Lake
Presence of steroid hormones and antibiotics in surface water of agricultural, suburban and mixed-use areas	Velicu, M	10.1007/s10661-008-0402-7	2009	Alfatradiol (17α-estradiol)	0.04-7.70	Stream	USA (Chester County Pennsylvania)
				Estradiol	0.09-5.04
				Estriol	0.33-19.70
				Estrone	0.66-2.62
Occurrence and implications of estrogens and xenoestrogens in sewage effluents and receiving waters from South East Queensland.	Ying GG	10.1016/j.scitotenv.2009.06.002	2009	Estrone	9.12-29.12	ESTP	Australia (South East Queensland)
				Estradiol	1.37-5.69
				Ethinylestradiol	0.14-1.14
				Estrone	9.30-21.33	ESTP
				Estradiol	1.57-3.73
				Ethinylestradiol	0.11-0.57
				Estrone	25.59-25.77	ESTP
				Estradiol	1.84-6.35
				Ethinylestradiol	0.36-1.20
				Estrone	17.64-25.97	ESTP
				Estradiol	1.64-3.60
				Ethinylestradiol	0.25-0.75
				Estrone	32.17-32.22	ESTP
				Estradiol	1.39-4.71
				Ethinylestradiol	0.40-0.71
				Estrone	0.55-20.91	River
				Estradiol	0.39-3.77
				Ethinylestradiol	0.52
Simultaneous Determination of Phenolic and Steroidal Estrogens in Water of Songhua River, Northeastern China	Zhang, ZF	10.1109/ICEET.2009.417	2009	Estrone	15.78	River	China
				Estradiol	6.63
				Ethinylestradiol	34.70
Determination of phenolic endocrine disrupting chemicals and acidic pharmaceuticals in surface water of the Pearl Rivers in South China by gas chromatography-negative chemical ionization-mass spectrometry.	Zhao JL	10.1016/j.scitotenv.2008.09.048	2009	Estrone	75.0	River	China
				Estradiol	7.5
Occurrence and removal of pharmaceuticals in a municipal sewage treatment system in the south of Sweden.	Zorita S	10.1016/j.scitotenv.2008.12.030	2009	Estrone	3.0	EWWTP	Sweden (Kristianstad)
Determination of steroid hormones in somes river water by solid phase microextraction and gas chromatography - mass spectrometry	Senila, L	https://www.scopus.com/inward/record.uri?eid=2-s2.0-75649112999&partnerID=40&md5=989689371ce057b374bc16a1067244f7	2009	Estrone	20-56	River	Romania (Cluj-Napoca)
				Estradiol	40-80
In vitro and immunological assessment of the estrogenic activity and concentrations of 17beta-estradiol, estrone, and ethinyl estradiol in treated effluent from 45 wastewater treatment plants in Victoria, Australia	Allinson M	10.1007/s00244-010-9472-y	2010	Estrone	16.8-18.4	EWWTP	Australia (Victoria)
				Estradiol	12.4-18.5
				Ethinylestradiol	0.4-0.6
Analysis and occurrence of alkylphenolic compounds and estrogens in a European river basin and an evaluation of their importance as priority pollutants	Brix, R	10.1007/s00216-009-3358-8	2010	Estrone	1.55-4.41	River	Spain (Catalonia)
				Estrone-3-sulfate	0.44
Occurrence, temporal evolution and risk assessment of pharmaceutically active compounds in Doñana Park (Spain)	Camacho-Muñoz D	10.1016/j.jhazmat.2010.07.067	2010	Estradiol	240	EWWTP	Spain
				Estriol	4440
				Ethinylestradiol	280	River
				Estradiol	150
				Estriol	480
High estrogen concentrations in receiving river discharge from a concentrated livestock feedlot	Chen TS	10.1016/j.scitotenv.2010.03.054	2010	Estrone	7.4-1267	Creek	Taiwan
				Estradiol	9.3-313.6
				Estriol	2.7-210
				Estradiol	10	River
Estrogenic chemicals and estrogenicity in river waters of South Korea and seven Asian countries	Duong CN	10.1016/j.chemosphere.2009.10.048	2010	Estrone	0.3-8.8	ESTP	South Korea (Gwangju)
				Estradiol	3.9
				Estrone	1.3-19.8	River	South Korea
				Estradiol	3.5-4.3
				Estrone	4.5-4.9	River	Laos
				Estradiol	4.6-6.4
				Ethinylestradiol	19.7-22.4
				Estrone	3.8-15.4	River	Cambodia (Chong Srok)
				Estradiol	7.4-8.9
				Ethinylestradiol	20.7-23.4
				Estrone	4.6-62.4	River	Vietnam (Long Xuyen city)
				Estradiol	8.1-10.2
				Ethinylestradiol	26.8-28.6
				Estrone	5.0-38.6	River	China (Gaoqiaowa village)
				Estradiol	8.8-9.5
				Ethinylestradiol	21.8-24.4
				Estrone	6.8-77.5	Surface water	Indonesia
				Estradiol	6.2-6.4
				Ethinylestradiol	6.0-9.1
				Estrone	2.9-26.1	River	Thailand (Khong Chiam)
				Estradiol	6.1-7.5
				Ethinylestradiol	7.2-10.4
				Estrone	4.4-6.5	River	Malaysia (Tuaran)
				Estradiol	2.3-3.2
				Ethinylestradiol	4.3-8.6
				Estrone	2.3-12.2	River	South Korea
				Estradiol	4.0-5.6
				Ethinylestradiol	4.5
Fast liquid chromatography-quadrupole-linear ion trap mass spectrometry for the analysis of pharmaceuticals and hormones in water resources	Huerta-Fontela, M	10.1016/j.chroma.2009.11.007	2010	Estriol	0.5-1.3	EWWTP	Spain (Catalonia)
				Ethinylestradiol	7.0
Fate of selected pesticides, estrogens, progestogens and volatile organic compounds during artificial aquifer recharge using surface waters.	Kuster M	10.1016/j.chemosphere.2010.02.026	2010	Estrone-3-sulfate	0.2-0.5	Well water	Denmark (Copenhagen)
Evaluation of two aquatic passive sampling configurations for their suitability in the analysis of estrogens in water	Kuster, M	10.1016/j.talanta.2010.09.033	2010	Estrone-3-sulfate	1.54	River	Spain (El Papiol)
				Estrone	4.11
				Estriol	3.52
				Estrone-3-sulfate	0.65	Creek
				Estrone	8.43
Implications of human pharmaceutical occurrence in the Sindian river of Taiwan: a strategic study of risk assessment.	Lin AY	10.1039/b903880a	2010	Estrone	191.0	River	Taiwan
				Ethinylestradiol	19.5
				Estradiol	64.7
Advanced monitoring of pharmaceuticals and estrogens in the Llobregat River basin (Spain) by liquid chromatography-triple quadrupole-tandem mass spectrometry in combination with ultra performance liquid chromatography-time of flight-mass spectrometry.	López-Roldán R	10.1016/j.chemosphere.2010.06.042	2010	Estrone	0.82-5.81	River	Spain (Llobregat River basin)
				Estrone-3-sulfate	0.25-1.46
Assessment of estrogenic activity conducted by combining bioassay and chemical analyses of the effluent from wastewater treatment plants in Nanjing, China.	Lu G	10.1002/etc.155	2010	Estrone	21.87-32.04	EWWTP	China (Nanjing)
				Estradiol	6.08-8.04
Comparison of DI-SPME-GC-MS and SPE-GC-MS with Derivatization for Analysis of Steroid Hormones in River Water	Miclean, M	----------------	2010	Estrone	38.0-61.0	River	Romania (Cluj-Napoca)
				Estradiol	55.0-86.0
Occurrence and distribution of steroids, hormones and selected pharmaceuticals in South Florida coastal environments.	Singh SP	10.1007/s10646-009-0416-0	2010	Estrone	0.90-2.9	River	USA (Miami, Florida)
				Estrone	0.66-5.2	Canal water	USA (Key Largo, Florida)
				Estrone	0.88	Sea water	USA (Looe Key Florida)
				Estradiol	1.8	Canal water	USA (Key Largo, Florida)
Occurrence of emerging contaminants in Brazilian drinking waters: A sewage-to-tap issue	Sodré, F.F	10.1007/s11270-009-0086-9	2010	Estrone	70.0	Tap water	Brazil (Campinas)
				Estradiol	100.0
Chemical and biological characterization of estrogenicity in effluents from WWTPs in Ria de Aveiro (NW Portugal).	Sousa A	10.1007/s00244-009-9324-9	2010	Estrone	0.5	Sea water	Portugal (Aveiro)
				Estradiol	1.10
				Estrone	0.5	Surface water
				Estradiol	0.8
				Estrone	5.8-85.3	EWWTP
				Estrone	50.0	EWWTP	Portugal (Santiago)
				Estradiol	9.20
				Estrone	1.80-2.60	EWWTP	Portugal (Cacia)
				Estradiol	2.30
				Estrone	0.20-5.60	EWWTP	Portugal (Gafanha)
Optimization of large volume injection-programmable temperature vaporization-gas chromatography-mass spectrometry analysis for the determination of estrogenic compounds in environmental samples.	Vallejo A	10.1016/j.chroma.2010.10.098	2010	Estrone	28.0	EWWTP	Spain (Gernika)
				Estradiol	18.0
				Mestranol	3.70
				Ethinylestradiol	2.10
				Estriol	12.0
Determination of alkylphenol polyethoxylates, bisphenol-A, 17α-ethynylestradiol and 17β-estradiol and its metabolites in sewage samples by SPE and LC/MS/MS.	Vega-Morales T	10.1016/j.jhazmat.2010.07.083	2010	Estradiol	3.50	EWWTP	Spain (Las Palmas de Gran Canaria)
				Estrone	11.60
				Estriol	16.10
Anthropogenic tracers, endocrine disrupting chemicals, and endocrine disruption in Minnesota lakes.	Writer JH	10.1016/j.scitotenv.2010.07.018	2010	Estrone	1.50	Lake	USA (Minnesota)
				Estradiol	0.45	Lake
				Estradiol	0.41	Lake
				Estrone	1.10
				Estradiol	0.80	Lake
				Estrone	0.70
				Estrone	0.63	Lake
				Estrone	1.1	Lake
				Estradiol	0.10	Lake	USA (Minneapolis, Minnesota)
				Estradiol	0.38	Lake
				Estradiol	0.12	Lake	USA (Baxter, Minnesota)
				Estrone	0.64
Behaviour of selected endocrine-disrupting chemicals in three sewage treatment plants of Beijing, China.	Zhou H	10.1007/s10661-008-0731-6	2010	Estrone	138.8	ESTP	China (Beijing)
				Estradiol	98.1
				Estriol	18.2
				Ethinylestradiol	64.9
				Estrone	253.8	ESTP
				Alfatradiol (17α-estradiol)	144.2
				Estradiol	64.3
				Estriol	61.3
				Ethinylestradiol	112.4
				Estrone	1.2	ESTP
				Ethinylestradiol	77.9
The role of the acquisition methods in the analysis of natural and synthetic steroids and cholic acids by gas chromatography-mass spectrometry	Andrási N	10.1016/j.chroma.2011.09.006	2011	Estradiol	<LOQ-7.5	EWWTP	Hungary
				Ethinylestradiol	<LOQ
				Estriol	<LOQ
Dynamics of steroid estrogen daily concentrations in hospital effluent and connected waste water treatment plant.	Avberšek M	10.1039/c1em10147a	2011	Estrone	<LOQ-7.1	EWWTP	Unclear
				Estradiol	<LOQ
				Estriol	<LOQ-5.2
Optimization of in situ derivatization SPME by experimental design for GC-MS multi-residue analysis of pharmaceutical drugs in wastewater	De Lima Gomes, P.C.F.	10.1002/jssc.201000708	2011	Estrone	<LOQ	EWWTP	Brazil
				Estradiol	<LOQ
				Estrone	<LOQ	River
				Estradiol	<LOQ
Endocrine disrupting activities in sewage effluent and river water determined by chemical analysis and in vitro assay in the context of granular activated carbon upgrade.	Grover DP	10.1016/j.chemosphere.2011.04.032	2011	Estrone	10.8	River	United Kingdom
				Estradiol	7.6
				Ethinylestradiol	1.9
Simultaneous determination of steroid endocrine disrupting chemicals in water by solid phase extraction-derivatization-gas chromatographic-mass spectrometry	Huang, B	10.1016/S1872-2040(10)60431-8	2011	Estradiol	4.8	Lake	China (Kunming, Yunnan)
				Estrone	11.7	Lake
				Estradiol	7.2
				Estrone	14.8	ESTP
				Estradiol	8.7
				Estriol	7.8
Occurrence of PPCPs at a wastewater treatment plant and in soil and groundwater at a land application site	Karnjanapiboonwong, A	10.1007/s11270-010-0532-8	2011	Estrone	1820.0	EWWTP	USA (West, Texas)
				Estradiol	1370.0
				Estriol	83430.0
				Ethinylestradiol	0.39
				Estrone	79.0	Groundwater
				Estradiol	147.0
				Estriol	1745.0
				Ethinylestradiol	230.0
Development of a solid-phase extraction with capillary liquid chromatography tandem mass spectrometry for analysis of estrogens in environmental water samples.	Kozlík P	10.1016/j.chroma.2010.10.033	2011	Estradiol	13.2	River	Czech Republic (Prague)
How seasonality affects the flow of estrogens and their conjugates in one of Japan's most populous catchments.	Kumar V	10.1016/j.envpol.2011.04.038	2011	Estrone	1.2-180.0	ESTP	Japan (Osaka)
				Estradiol	0.7-11.0
				Estrone	0.5-12.0	Tributary
				Estradiol	2.4
				Estrone	4.4	River
				Estradiol	0.6
The arrival and discharge of conjugated estrogens from a range of different sewage treatment plants in the UK.	Kumar V	10.1016/j.chemosphere.2010.11.040	2011	Estradiol-3-sulfate	5.0-11.0	ESTP	United Kingdom
				Estrone-3-sulfate	10.0-17.0
Endocrine potency of wastewater: Contents of endocrine disrupting chemicals and effects measured by in vivo and in vitro assays	Kusk, K.O	10.1002/etc.385	2011	Estrone	<LOQ	EWWTP	Denmark (Lynetten)
				Estradiol	<LOQ
				Estrone	<LOQ
				Estradiol	<LOQ
Trace analysis of 28 steroids in surface water, wastewater and sludge samples by rapid resolution liquid chromatography-electrospray ionization tandem mass spectrometry.	Liu S	10.1016/j.chroma.2011.01.014	2011	Estrone	8.5	EWWTP	China (Huiyang, Guangdong)
				Estrone	3.1	EWWTP	China (Meihu, Guangdong)
				Estrone	6.0-13.3	River	China (Conghua, Guangzhou)
Monitoring of pharmaceutically active compounds on the Guadalquivir River basin (Spain): occurrence and risk assessment	Martín J	10.1039/c1em10185d	2011	Ethinylestradiol	0.34	EWWTP	Spain (Seville)
				Estradiol	0.09
				Estriol	1.07
				Ethinylestradiol	0.13	EWWTP
				Estradiol	0.16
				Estriol	0.57
				Ethinylestradiol	0.11	EWWTP
				Estriol	0.75
				Ethinylestradiol	0.37	EWWTP
				Estradiol	0.17
				Estriol	0.61
Spatial and seasonal variations of pharmaceuticals and endocrine disruptors in the Atibaia River, São Paulo State (Brazil)	Montagner, C.C.	10.1590/S0103-50532011000800008	2011	Ethinylestradiol	4390.0	River	Brazil (Campinas)
				Estradiol	464.0-6806.0	River
Diurnal variability of pharmaceutical, personal care product, estrogen and alkylphenol concentrations in effluent from a tertiary wastewater treatment facility	Nelson ED	10.1021/es102452f	2011	Estrone	3.0-6.0	EWWTP	USA (Los Angeles)
Presence of pharmaceuticals and hormones in waters from sewage treatment plants	Pedrouzo, M	10.1007/s11270-010-0585-8	2011	Estrone-3-sulfate	<LOQ-255.0	ESTP	Spain (Catalonia)
				Estradiol-17-acetate	<LOQ-176.0
				Estradiol-17-glucuronide	<LOQ
				Estrone-3-sulfate	<LOQ-52.0	ESTP
				Estradiol-17-acetate	<LOQ-135.0
Selective determination of estrogenic compounds in water by microextraction by packed sorbents and a molecularly imprinted polymer coupled with large volume injection-in-port-derivatization gas chromatography-mass	Prieto A	10.1016/j.aca.2011.07.007	2011	Mestranol	55.0	River	Germany (Halle-Trotha)
				Mestranol	71.0	River	Germany (Brachwitz)
				Mestranol	88.0	EWWTP	Germany (Halle-Lettin)
				Ethinylestradiol	28.0
				Estriol	18.0
Occurrence of estrogenic chemicals in South Korean surface waters and municipal wastewaters.	Ra JS	10.1039/c0em00204f	2011	Estrone	3.63-69.05	River	South Korea
				Estradiol	1.15-10.70
				Ethinylestradiol	1.90
Analysis of selected natural and synthetic hormones by LC-MS-MS using the US EPA method 1694	Sapozhnikova, Y.	10.1039/c0ay00748j	2011	Estrone	24.0	EWWTP	USA (South Carolina)
Demasculinization of male fish by wastewater treatment plant effluent.	Vajda AM	10.1016/j.aquatox.2011.02.007	2011	Estradiol	2.1-3.2	EWWTP	USA (Boulder, Colorado)
				Ethinylestradiol	1.20
				Estrone	60.0-75.0
				Estriol	3.40
				Alfatradiol (17α-estradiol)	0.10
Assessing estrogenic activity in surface water and sediment of the Liao River system in northeast China using combined chemical and biological tools	Wang, L	10.1016/j.envpol.2010.09.017	2011	Estrone	55.80	River	China
				Estradiol	7.40
Occurrence of emerging organic contaminants in a tropical urban catchment in Singapore.	Xu Y	10.1016/j.chemosphere.2011.02.029	2011	Estrone	304	Surface water	Singapore
				Estradiol	451
Occurrence and removal efficiencies of eight EDCs and estrogenicity in a STP.	Zhang Z	10.1039/c0em00597e	2011	Estrone	8.3–14.0	EWWTP	China (Harbin)
				Estradiol	8.7-32.4
				Estriol	15.8
Distribution of estrogens along Licun River in Qingdao, China	Zhou, X	10.1016/j.proenv.2011.09.293	2011	Estrone	14.0-180.0	River	China
				Estradiol	134.0
				Ethinylestradiol	7.0-24.0
				Estriol	4.0-94.0
Occurrence and removal of antibiotics, hormones and several other pharmaceuticals in wastewater treatment plants of the largest industrial city of Korea	Behera SK	10.1016/j.scitotenv.2011.07.015	2011	Estrone	24.0	EWWTP	South Korea (Ulsan)
Identification of estrogenic activity change in sewage, industrial and livestock effluents by gamma-irradiation	Ahn, B.Y.	10.1016/j.radphyschem.2012.06.012	2012	Estrone	5.99	ESTP	Unclear
				Ethinylestradiol	22.05
				Estradiol	18.5	ELWTP
				Estrone	42.77
				Ethinylestradiol	45.96
				Estrone	5.30	EIWTP
				Ethinylestradiol	14.56
Estrogen mediated effects in the Sydney rock oyster, Saccostrea glomerata, following field exposures to sewage effluent containing estrogenic compounds and activity	Andrew-Priestley MN	10.1016/j.aquatox.2012.03.020	2012	Estrone	3.74	EWWTP	Australia (Newcastle, NSW)
				Estradiol	5.12
				Estriol	21.01
				Ethinylestradiol	6.19
The occurrence of steroidal estrogens in south-eastern Ontario wastewater treatment plants	Atkinson SK	10.1016/j.scitotenv.2012.04.069	2012	Estrone	11.2-370	EWWTP	Canada (Ottawa)
				Estradiol	26.7
				Ethinylestradiol	0.6
				Ethinylestradiol	0.8-2.2	River
				Estrone	16-22.9	EWWTP	Canada (Cornwall)
				Ethinylestradiol	1-9.8
				Estrone	107	River
				Ethinylestradiol	0.4-0.7
Integrated coastal effects study: synthesis of findings	Bay SM	10.1002/etc.2007	2012	Estrone	40.0	EWWTP	USA (Southern California)
Comparing Methods of 17 alpha-ethinylestradiol (EE2) Determination in Surface Water	Czerwonka, G	--------------	2012	Ethinylestradiol	6.47	River	Poland (Kielce city)
				Ethinylestradiol	0.01-6.36	Reservoir
				Ethinylestradiol	0.01-6.45	River
				Ethinylestradiol	0.01-6.28	River
				Ethinylestradiol	0.03-6.34	River
Evaluating pharmaceuticals and caffeine as indicators of fecal contamination in drinking water sources of the Greater Montreal region	Daneshvar A	10.1016/j.chemosphere.2012.03.016	2012	Estradiol	6.0-11.0	River	Canada (Greater Montreal)
				Estrone	16.0	River
				Estrone	274-374	EWWTP
Sewage treatment plants efficiencies in removal of sterols and sterol ratios as indicators of fecal contamination sources	Furtula, V.	10.1007/s11270-011-0920-8	2012	Estrone	26.0- 45.0	ESTP	Canada (Province of British Columbia)
Pharmaceuticals and personal care products (PPCPs) in treated wastewater discharges into Charleston Harbor, South Carolina.	Hedgespeth ML	10.1016/j.scitotenv.2012.07.076	2012	Estrone	28.0-52.0	EWWTP	USA (Charleston, SC)
				Estriol	191.0-243.0
An integrated approach to evaluate emerging contaminants in drinking water	Jardim, W.F	10.1016/j.seppur.2011.06.020	2012	Estrone	<LOQ	River	Brazil (São Paulo State)
				Estriol	1.48
				Estrone	<LOQ	River
				Estrone	<LOQ	River
				Estriol	7.7
Assessment of source water contamination by estrogenic disrupting compounds in China	Jiang, W	10.1016/S1001-0742(11)60746-8	2012	Estrone	0.97-1.15	Reservoir	China (Guangdong Province)
				Estradiol	0.28-0.31
				Ethinylestradiol	0.64-1.01
				Estrone	0.45	Reservoir
				Ethinylestradiol	1.55
				Estrone	0.87-2.37	River
				Estradiol	0.26-0.71
				Ethinylestradiol	1.34
				Estriol	4.37
				Estrone	2.34	Lake
				Estradiol	1.07
				Ethinylestradiol	1.68
				Estriol	2.14
				Estrone	2.13-2.89	Reservoir
				Estradiol	0.65-1.78
				Ethinylestradiol	2.53-2.67
				Estriol	2.68-2.73
				Estrone	2.89	River
				Estradiol	1.78
				Ethinylestradiol	2.67
				Estriol	2.73
				Estrone	0.52-0.97	Reservoir
				Estradiol	<LOQ-0.11
				Ethinylestradiol	<LOQ
				Estriol	<LOQ
Estrogens and synthetic androgens in manure slurry from trenbolone acetate/estradiol implanted cattle and in waste-receiving lagoons used for irrigation.	Khan B	10.1016/j.chemosphere.2012.06.015	2012	Estradiol	70.0	Lagoon	USA
				Alfatradiol (17α-estradiol)	10.0-45.0
				Estrone	122.0-1718.0
				Estriol	1.0-725.0
De-conjugation behavior of conjugated estrogens in the raw sewage, activated sludge and river water.	Kumar V	10.1016/j.jhazmat.2012.04.078	2012	Estrone	8.3	ESTP	Japan
				Estradiol	1.6
				Estradiol-3-sulfate	0.2
				Estrone	0.4	ESTP
Occurrence and fate of androgens, estrogens, glucocorticoids and progestagens in two different types of municipal wastewater treatment plants	Liu S	10.1039/c1em10783f	2012	Estrone	1.5	EWWTP	China (Guangdong)
				Estradiol	8.7
Steroids in a typical swine farm and their release into the environment.	Liu S	10.1016/j.watres.2012.04.006	2012	Estradiol	44.3	River	China (Guangdong)
				Estrone	174.0
				Ethinylestradiol	<LOQ
				Estradiol	<LOQ	Well water
				Estrone	1.4
				Ethinylestradiol	<LOQ
				Estradiol	<LOQ	Lagoon
				Estrone	112.0
				Ethinylestradiol	195.0
				Estradiol	<LOQ	Lagoon
				Estrone	1450.0
				Ethinylestradiol	<LOQ
Occurrence of pharmaceutical compounds in wastewater and sludge from wastewater treatment plants: removal and ecotoxicological impact of wastewater discharges and sludge disposal	Martín J	10.1016/j.jhazmat.2012.04.068	2012	Ethinylestradiol	0.12	EWWTP	Spain (Seville)
				Estriol	0.59
				Ethinylestradiol	0.03	EWWTP
				Estriol	0.27
				Ethinylestradiol	0.04	EWWTP
				Estriol	0.43
				Ethinylestradiol	0.18	EWWTP
				Estriol	0.37
Determination of selected natural hormones and endocrine disrupting compounds in domestic wastewater treatment plants by liquid chromatography electrospray ionization tandem mass spectrometry after solid phase extraction.	Muz M	10.1039/c2an15644j	2012	Estrone	23.31	EWWTP	Turkey (Antalya)
				Estrone	19.64-21.12	EWWTP	Turkey (Kemer)
Fate and seasonal variation of endocrine-disrupting chemicals in a sewage treatment plant with A/A/O process	Nie, Y.	10.1016/j.seppur.2011.01.030	2012	Estrone	12.7-301.5	EWWTP	China (Beijing)
Endocrine disruptors in the Leca River and nearby Porto Coast (NW Portugal): presence of estrogenic compounds and hypoxic conditions	Rocha, MJ	10.1080/02772248.2011.644291	2012	Estrone	4.90-10.40	River	Portugal (Porto)
				Estradiol	3.30-5.90
				Ethinylestradiol	2.10-4.40
Determination and assessment of estradiol-mimicking compounds in the dissolved and particulate phases of wastewater treatment plant samples.	Vega-Morales T	10.5740/jaoacint.11-219	2012	Estradiol	4.70-11.5	EWWTP	Spain (Las Palmas de Gran Canaria)
				Estriol	39.10-19.70
Endocrine disrupting chemicals in New Orleans surface waters and Mississippi Sound sediments.	Wang G	10.1039/c2em30095h	2012	Estrone	3.71	River	USA (New Orleans)
				Estradiol	3.76
				Estrone	3.38	Lake
				Estradiol	2.26
				Ethinylestradiol	2.43
				Estrone	111.87	ESTP
				Estradiol	54.87
				Ethinylestradiol	5.17
Monitoring of selected estrogenic compounds and estrogenic activity in surface water and sediment of the Yellow River in China using combined chemical and biological tools	Wang, L.	10.1016/j.envpol.2011.10.005	2012	Estrone	15.61	River	China
				Estradiol	2.30
Occurrence and removal of endocrine-disrupting chemicals in wastewater treatment plants in the Three Gorges Reservoir area, Chongqing, China.	Ye X	10.1039/c2em30258f	2012	Estrone	1.3-10.1	EWWTP	China (Chongqing)
				Estradiol	0.2-1.9
				Estriol	0.1-2.8
				Ethinylestradiol	3.0
Occurrence, distribution, and seasonal variation of estrogenic compounds and antibiotic residues in Jiulongjiang River, South China.	Zhang X	10.1007/s11356-012-0818-z	2012	Estradiol	60.2	River	China (Fujian Province)
				Estriol	39.8
Fate and removal of selected endocrine-disrupting compounds in sewage using activated sludge treatment	Zhou, H	10.1111/j.1747-6593.2011.00302.x	2012	Estradiol	22.8	ESTP	China
Occurrence and fate of steroid estrogens in the largest wastewater treatment plant in Beijing, China.	Zhou Y	10.1007/s10661-011-2459-y	2012	Estrone	140.0	EWWTP	China (Beijing)
				Estradiol	8.4
				Estriol	11.0
				Ethinylestradiol	5.8
Occurrences of six steroid estrogens from different effluents in Beijing, China.	Zhou Y	10.1007/s10661-011-2073-z	2012	Estrone	1200.0	EWWTP	China (Beijing)
				Estradiol	67.4
				Ethinylestradiol	4.1
				Estriol	1.2
Fate of 4-nonylphenol and 17β-estradiol in the Redwood River of Minnesota.	Writer JH	10.1021/es2031664	2012	Estradiol	0.96	River	USA (Marshall, Minnesota)
				Estrone	0.24-1.16
				Estradiol	0.09	EWWTP
				Estrone	1.38
Determination of steroids in the dissolved and in the suspended phases of wastewater and Danube River samples by gas chromatography, tandem mass spectrometry	Andrasi, N	10.1016/j.talanta.2013.05.029	2013	Estradiol	<LOQ-32.0	EWWTP	Hungary
				Estriol	<LOQ
				Estradiol	<LOQ-0.728	River
				Ethinylestradiol	<LOQ-1.16
Analysis, occurrence and fate of commonly used pharmaceuticals and hormones in the Buyukcekmece Watershed, Turkey	Aydin E	10.1016/j.chemosphere.2012.10.074	2013	Estrone	5.74	Lake	Turkey (Istanbul)
				Estradiol	10.2
				Estriol	11.3
				Ethinylestradiol	11.7
				Estrone	6.04	River
				Estradiol	9.9
				Estriol	9.85
				Ethinylestradiol	13.1
				Estrone	6.01	River
				Estradiol	1.20
				Estriol	3.70
				Estradiol	9.78	River
				Estriol	16
				Estrone	1.40	River
				Estradiol	2
				Estriol	8.84
				Estradiol	10.2	River
				Estriol	3.90
				Ethinylestradiol	4
Influence of seasonal climate differences on the pharmaceutical, hormone and personal care product removal efficiency of a drinking water treatment plant	Azzouz, A	10.1016/j.chemosphere.2013.07.037	2013	Estrone	7-120	River	Spain
				Estradiol	4.8-101
				Ethinylestradiol	4.3-97
				Estrone	<LOQ	Drinking water
				Estradiol	<LOQ
				Ethinylestradiol	<LOQ
Pharmaceuticals and personal care products found in the Great Lakes above concentrations of environmental concern	Blair, B.D.	10.1016/j.chemosphere.2013.07.057	2013	Estriol	5.0	Lake	USA (Milwaukee, Wisconsin)
				Estrone	3.4
A new silylation reagent dimethyl(3,3,3-trifluoropropyl)silyldiethylamine for the analysis of estrogenic compounds by gas chromatography-mass spectrometry	Caban M	10.1016/j.chroma.2013.05.073	2013	Estriol	13	EWWTP	Poland (Gdansk)
Fully-automated on-line solid phase extraction coupled to high-performance liquid chromatography-tandem mass spectrometric analysis at sub-ng/L levels of selected estrogens in surface water and wastewater	Ciofi L	10.1016/j.chroma.2013.01.084	2013	Estrone	0.44-0.91	EWWTP	Italy (Tuscany)
				Estrone	1.21-1.79	Stream	Italy (Piedmont)
				Ethinylestradiol	1.98-2.95	Stream
				Estrone	0.43-0.62	Lake
				Ethinylestradiol	4.21-4.78
				Estriol	2.11-2.65
Endocrine disruptors in the Xochimilco Wetland, Mexico City	Díaz-Torres, E	10.1007/s11270-013-1586-1	2013	Estrone	1020000.0-10380000.0	Canal water	Mexico (Xochimilco)
				Estradiol	110000.0-1720000.0
Detection and occurrence of chlorinated byproducts of bisphenol a, nonylphenol, and estrogens in drinking water of China: Comparison to the parent compounds	Fan, Z	10.1021/es401504a	2013	Estrone	1.1-9.9	River	China
				Estradiol	0.1-3.2
				Estrone	0.3-1.7	Drinking water
				Estradiol	0.04-0.1
On-line solid-phase extraction coupled to liquid chromatography tandem mass spectrometry optimized for the analysis of steroid hormones in urban wastewaters	Fayad PB	10.1016/j.talanta.2013.05.038	2013	Estriol	46-117	EWWTP	Canada (Quebec)
				Estradiol	<LOQ-51
				Estrone	<LOQ-35
				Estriol	82-175	EWWTP
				Estradiol	33-40
				Estrone	25-42
Fluctuations in natural and synthetic estrogen concentrations in a tidal estuary in south-eastern Australia	Ferguson EM	10.1016/j.watres.2012.12.020	2013	Ethinylestradiol	0.05-0.33	River	Australia (Victoria)
				Ethinylestradiol	0.04-0.18	Estuarine
				Ethinylestradiol	0.27-0.35	EWWTP
Endocrine disruptors in sludge wastewater treatment plants: Environmental complications	Ferreira, A.P.	10.4025/actascitechnol.v35i2.10619	2013	Estradiol	0.09-1.19	EWWTP	Brazil (Rio de Janeiro city)
				Estradiol	0.15-1.58	EWWTP
Analysis of estrogens in wastewater using solid-phase extraction, QuEChERS cleanup, and liquid chromatography/ tandem mass spectrometry	Gunatilake SR	10.5740/jaoacint.12-387	2013	Estriol	3.8	EWWTP	USA (Jackson, Mississippi)
				Estrone	5.2
				Estriol	3.5-24.6	EWWTP	USA (Columbus, Mississippi)
				Estradiol	6.2
				Estriol	5.4-6.8	EWWTP	USA (Starkville, Mississippi)
Fate and removal of typical pharmaceuticals and personal care products by three different treatment processes.	He YJ	10.1016/j.scitotenv.2013.01.009	2013	Estrone	7.0	EWWTP	China (Nanjing)
				Estradiol	41.0
				Estriol	39.0
				Ethinylestradiol	280.0
				Estrone	11.0-18.0	EWWTP	China (Wuxi)
				Estradiol	101.0-106.0
				Ethinylestradiol	402.0-549.0
Occurrence, removal and bioaccumulation of steroid estrogens in Dianchi Lake catchment, China.	Huang B	10.1016/j.envint.2013.06.018	2013	Estrone	62.5	ESTP	China (Kunming, Yunnan)
				Estradiol	23.8
				Ethinylestradiol	26.0
				Estriol	17.3
				Estrone	1.2-22.7	Lake
				Estradiol	8.3
				Ethinylestradiol	4.4
				Estriol	5.3
				Estrone	120.9	River
				Estradiol	34.0
				Ethinylestradiol	15.9
				Estriol	48.5
				Estrone	159.1	River
				Estradiol	32.2
				Ethinylestradiol	25.2
				Estriol	83.0
				Estrone	32.2	River
				Estradiol	13.8
				Ethinylestradiol	10.3
				Estriol	6.7
				Estrone	30.2	River
				Estradiol	9.2
				Ethinylestradiol	7.7
				Estriol	2.9
				Estrone	27.2	River
				Estradiol	3.2
				Ethinylestradiol	3.2
				Estriol	5.7
				Estrone	471.7	River
				Estradiol	58.5
				Ethinylestradiol	61.5
				Estriol	206.5
				Estrone	305.8	River
				Estradiol	50.1
				Ethinylestradiol	39.8
				Estriol	84.2
				Estrone	18.0	River
				Estradiol	7.2
				Ethinylestradiol	5.1
				Estriol	3.5
				Estrone	31.2	River
				Estradiol	11.0
				Ethinylestradiol	3.6
				Estriol	6.7
				Estrone	3.9	River
				Estradiol	4.2
				Estrone	17.4	River
				Estradiol	9.8
				Ethinylestradiol	9.1
				Estriol	12.6
				Estrone	9.5	River
				Estradiol	4.8
				Ethinylestradiol	5.3
				Estriol	4.2
				Estrone	5.5	River
				Estradiol	3.5
				Estriol	3.5
				Estrone	25.3	River
				Estradiol	8.4
				Ethinylestradiol	2.5
				Estriol	8.3
				Estrone	1.3	River
				Estradiol	4.0
				Estrone	8.3	River
				Estradiol	8.6
				Ethinylestradiol	6.4
				Estrone	23.1	River
				Estradiol	11.5
				Ethinylestradiol	9.5
				Estrone	6.9	River
				Estradiol	6.4
				Estrone	2.0	River
				Estradiol	4.7
				Estrone	31.0	River
				Estradiol	4.6
				Ethinylestradiol	8.2
				Estriol	2.8
				Estrone	7.4	River
				Estradiol	3.2
				Ethinylestradiol	6.7
				Estriol	1.6
				Estrone	2.1	River
				Estradiol	1.9
				Ethinylestradiol	0.2
New way to quantify multiple steroidal compounds in wastewater by comprehensive two-dimensional gas chromatography-time-of-flight mass spectrometry	Kopperi, M.	10.1016/j.aca.2012.11.059	2013	Estradiol	15.0	EWWTP	Finland
Chemometric optimization of derivatization reactions prior to gas chromatography-mass spectrometry analysis	Kumirska, J	10.1016/j.chroma.2013.04.079	2013	Estriol	53.6	EWWTP	Poland (Gdansk)
Low cost methodology for estrogens monitoring in water samples using dispersive liquid-liquid microextraction and HPLC with fluorescence detection.	Lima DL	10.1016/j.talanta.2013.07.007	2013	Estradiol	12.05	River	Unclear
				Ethinylestradiol	11.0
Influence of poultry litter land application on the concentrations of estrogens in water and sediment within a watershed	Luo Q	10.1039/c3em30927d	2013	Estradiol	62.0	Creek	USA (Upper Satilla watershed, Georgia)
				Estradiol	11.2	Creek
				Estradiol	21.9	Creek
				Estradiol	21.9	Creek
				Estrone	3.09	Creek
				Estrone	7.72	Pond
				Estradiol	7.32
				Estrone	3.71	River
				Estradiol	15.5
				Estriol	23.0
				Estrone	8.09	River
				Estrone	3.27	River
				Estradiol	36.5
				Estrone	2.25	River
				Estradiol	22.7
				Estriol	34.4
				Estrone	11.8	ESTP
				Estradiol	19.8
				Estriol	7.73
				Ethinylestradiol	5.69
A multi-assay screening approach for assessment of endocrine-active contaminants in wastewater effluent samples.	Metcalfe CD	10.1016/j.scitotenv.2013.02.074	2013	Estradiol	17.0	EWWTP	Canada (Ontario)
Determination of selected endocrine disrupting chemicals in Lake Van, Turkey.	Oğuz AR	10.1007/s00128-013-1036-1	2013	Estradiol	1038	Lake	Turkey (Van City)
				Ethinylestradiol	0.039
				Estradiol	2138	EWWTP
				Ethinylestradiol	0.438
				Estradiol	0.718	Lake	Turkey (Edrimt)
				Ethinylestradiol	0.045
				Estradiol	1233	Lake	Turkey (Gevas)
				Ethinylestradiol	0.065
A comparison of various rural wastewater treatment processes for the removal of endocrine-disrupting chemicals (EDCs).	Qiang Z	10.1016/j.chemosphere.2013.03.019	2013	Estrone	<LOQ-25.6	EWWTP	China
				Estradiol	<LOQ-11.8
				Estriol	<LOQ-5.9
				Ethinylestradiol	<LOQ-69.1
Determination of estrogens and estrogenic activities in water from three rivers in Tianjin, China	Rao, KF	10.1016/S1001-0742(12)60149-1	2013	Estrone	0.64-50.7	River	China (Tianjin)
				Estradiol	31.4
				Ethinylestradiol	24.4
				Estriol	7.2
Environmental estrogens in an urban aquatic ecosystem: II. Biological effects.	Schultz MM	10.1016/j.envint.2013.08.006	2013	Estrone	0.23-2.40	EWWTP	USA (Chicago)
				Alfatradiol (17α-estradiol)	0.73-2.20
				Estradiol	0.63-1.20
				Estriol	7.80-45.0
				Ethinylestradiol	0.03-0.58
				Estrone	0.20-1.10	Creek
				Alfatradiol (17α-estradiol)	0.13-0.73
				Estradiol	0.13-1.40
				Estriol	0.38-34.0
				Ethinylestradiol	0.125-0.40
				Estrone	0.05-1.30	Canal water
				Alfatradiol (17α-estradiol)	0.18-1.50
				Estradiol	0.18-2.20
				Estriol	4.90-15.0
				Ethinylestradiol	0.45
				Estrone	1.3-1.6	Canal water
				Alfatradiol (17α-estradiol)	4.70-5.60
				Estradiol	2.70-5.20
				Estriol	2.10-18.0
				Ethinylestradiol	0.65-1.20
				Estrone	1.0-3.6	River
				Alfatradiol (17α-estradiol)	1.0-2.10
				Estradiol	0.85-1.50
				Estriol	13.0-35.0
				Ethinylestradiol	0.28-0.50
Statewide Survey of Hormones and Antibiotics in Surface Waters of Delaware	Vaicunas, R.	10.1111/jawr.12031	2013	Estrone	1.52-3.71	Surface water	USA (Delaware)
				Estrone-3-sulfate	4.65
				Estradiol	6.27
Evaluation of the presence of endocrine-disrupting compounds in dissolved and solid wastewater treatment plant samples of Gran Canaria Island (Spain).	Vega-Morales T	10.1155/2013/790570	2013	Estradiol	<LOQ-65.4	EWWTP	Spain (Gran Canaria Island)
				Estrone	9.7
				Estriol	7.7-42.1
				Ethinylestradiol	<LOQ-2.9
				Estradiol	7.1-26.9	EWWTP
				Estrone	<LOQ-5.4
				Estriol	18.5
				Ethinylestradiol	14.3
Gene expression of fathead minnows (Pimephales promelas) exposed to two types of treated municipal wastewater effluents	Vidal-Dorsch, D.E.	10.1021/es401942n	2013	Estradiol	3.0	EWWTP	USA (San Diego, California)
				Estrone	1.0-33.0
Evaluation of different wastewater treatment techniques in three WWTPs in Istanbul for the removal of selected EDCs in liquid phase	Can, Z.S.	10.1007/s10661-013-3397-7	2014	Estrone	1.5-27	EWWTP	Turkey (Istanbul)
				Estradiol	2.2-8.0
				Estriol	1.0-11
				Alfatradiol (17α-estradiol)	3.0-4.1
				Ethinylestradiol	2.2-17
Electrical conductivity and emerging contaminant as markers of surface freshwater contamination by wastewater	de Sousa, D.N.R	10.1016/j.scitotenv.2014.02.135	2014	Estrone	4.75-8.01	River	Brazil (São Paulo State)
Analysis and occurrence of endocrine-disrupting compounds and estrogenic activity in the surface waters of Central Spain	Esteban S	10.1016/j.scitotenv.2013.07.101	2014	Estrone	4.5-17	River	Spain
				Estrone-3-sulfate	10.0
				Estriol-3-sulfate	1.0-9.0
				Estrone-3-sulfate	8.1	River
				Estriol-3-sulfate	1.7
Impact of wastewater treatment plants on receiving surface waters and a tentative risk evaluation: the case of estrogens and beta blockers	Gabet-Giraud V	10.1007/s11356-013-2037-7	2014	Estrone	1.7-20.0	EWWTP	France (Lyon)
				Estriol	202-218
				Estrone	0.3-3.9	River
				Estriol	26.0
Measuring free, conjugated, and halogenated estrogens in secondary treated wastewater effluent.	Griffith DR	10.1021/es402809u	2014	Estriol-3-β-D-glucuronide	<LOQ-2.7	EWWTP	USA (Boston)
				Estrone-3-β-D-glucuronide	6.1-8.1
				Estradiol-3-β-D-glucuronide	1.8
				Estradiol-17-acetate	1.1-1.9
				Estrone-3-sulfate	<LOQ
				Estradiol-3-sulfate	<LOQ
				Ethinylestradiol-3-sulfate	<LOQ
				Estriol	2.9-11.0
				Estrone	13-15
				Estradiol	5.1-7.0
				Ethinylestradiol	3.0-7.0
				4-chloro-estriol	<LOQ
				2-bromo-17β-estradiol	21-36
				4-chloro-17α-ethynylestradiol	4.2
				2,4-dichloro-17β-estradiol	15.0-18.0
				2,4-dibromo-17β-estradiol	7.6
Occurrence, removal, and fate of progestogens, androgens, estrogens, and phenols in six sewage treatment plants around Dianchi Lake in China	Huang B	10.1007/s11356-014-3236-6	2014	Estrone	10.1-29.4	ESTP	China (Kunming, Yunnan)
				Estradiol	1.5-10.8
				Ethinylestradiol	9.7
				Estriol	7.6
Co-occurrence of estrogenic and antiestrogenic activities in wastewater: quantitative evaluation of balance by in vitro ERα reporter gene assay and chemical analysis.	Ihara M	10.1021/es5014938	2014	Estrone	2.1-61.7	EWWTP	Japan
				Estradiol	44.6
				Estriol	87.0
Matrix effect during the membrane-assisted solvent extraction coupled to liquid chromatography tandem mass spectrometry for the determination of a variety of endocrine disrupting compounds in wastewater	Iparraguirre A	10.1016/j.chroma.2014.06.051	2014	Estradiol	31.0	EWWTP	Spain (Biscay)
Determination of 17β-estradiol concentration in aquatic environment of peninsular Malaysia using the ELISA technique	Ismail, A	https://www.scopus.com/inward/record.uri?eid=2-s2.0-84904045239&partnerID=40&md5=9d9ee028c71e1722f204056492c1bbbe	2014	Estradiol	2.1-58.3	River	South of Peninsular Malaysia
				Estradiol	3677.4	River	Center of Peninsular Malaysia
				Estradiol	115.9	River	North of Peninsular Malaysia
				Estradiol	27.7	Lake	Peninsular Malaysia
Spatial and temporal patterns of endocrine active chemicals in small streams indicate differential exposure to aquatic organisms	Lee, K.E	10.1111/jawr.12162	2014	Estrone	2.1-4.7	River	USA (Minnesota)
				Alfatradiol (17α-estradiol)	3.1
				Estradiol	0.3
				Ethinylestradiol	0.4	EWWTP
				Estrone	5.0
				Estradiol	0.4
				Estriol	1.0
Application of dispersive liquid-liquid microextraction for estrogens' quantification by enzyme-linked immunosorbent assay	Lima DL	10.1016/j.talanta.2014.02.069	2014	Estradiol	2.0	Drinking water	Portugal
				Ethinylestradiol	1.32
				Ethinylestradiol	0.37	Drinking water
				Ethinylestradiol	0.5	Drinking water
				Estradiol	4.0-34.0	Surface water
				Ethinylestradiol	0.3-24.0
Occurrence, fate and environmental risk assessment of endocrine disrupting compounds at the wastewater treatment works in Pietermaritzburg (South Africa).	Manickum T	10.1016/j.scitotenv.2013.08.041	2014	Estrone	3.0-78.0	EWWTP	South Africa (Pietermaritzburg)
				Estradiol	4.0-107.0
				Estriol	<LOQ
				Ethinylestradiol	1.0-8.0
				Estrone	1.0-32.0	River
				Estradiol	1.0-66.0
				Estriol	<LOQ-2.0
				Ethinylestradiol	4.0
Monitoring for contaminants of emerging concern in drinking water using POCIS passive samplers.	Metcalfe C	10.1039/c3em00508a	2014	Estrone	1.0	Treated water	Canada (Ontario)
				Estrone	1.5
Distribution of estrogenic steroids in municipal wastewater treatment plants in Tehran, Iran.	Mohagheghian A	10.1186/2052-336X-12-97	2014	Estrone	1.04-4.99	EWWTP	Iran (Tehran)
				Estradiol	0.5-2.20
				Ethinylestradiol	0.5-2.58
Environmental estrogens in a drinking water reservoir area in Shanghai: Occurrence, colloidal contribution and risk assessment	Nie, M	10.1016/j.scitotenv.2013.12.010	2014	Estrone	0.2-2.6	River	China (Shangai)
				Estradiol	1.2-8.0
				Ethinylestradiol	1.4
				Estriol	0.1-1.3
				Estrone	1.0-1.9	River
				Estradiol	2.0-13.8
				Estriol	0.1-0.8
Occurrence and removal of estrogens in Brazilian wastewater treatment plants	Pessoa GP	10.1016/j.scitotenv.2014.05.008	2014	Estrone	2080.0	EWWTP	Brazil (Ceará State)
				Estradiol	397.0
				Alfatradiol (17α-estradiol)	1250.0
				Ethinylestradiol	176.0
Annual fluctuations of endocrine-disrupting compounds at the lower end of the Lima River, Portugal, and in adjacent coastal waters.	Rocha MJ	10.1007/s00244-014-0063-1	2014	Estrone	4.59-36.30	River	Portugal
				Estradiol	2.39-24.40
				Ethinylestradiol	0.25-19.40
Occurrence of estrogens in wastewater treatment plants and surface water in Bangkok area, Thailand	Ruchiraset, A	10.4028/www.scientific.net/AMR.931-932.721	2014	Estrone	1610	EWWTP	Thailand (Bangkok)
				Estradiol	420-3960
				Ethinylestradiol	10-1180
				Estrone	370-510	Canal water
				Estradiol	1400-1860
				Ethinylestradiol	360-650
				Estradiol	560-2010	River
				Estrone	220-1340
				Estriol	1380
				Ethinylestradiol	310-1910
An assessment of endocrine activity in Australian rivers using chemical and in vitro analyses.	Scott PD	10.1007/s11356-014-3235-7	2014	Estrone	22.0	EWWTP	Australia
				Ethinylestradiol	0.16
				Alfatradiol (17α-estradiol)	4.0	River
				Estrone	18.0-57.0
				Ethinylestradiol	0.11-0.17
Spatial and seasonal distributions of estrogens and bisphenol A in the Yangtze River Estuary and the adjacent East China Sea.	Shi J	10.1016/j.chemosphere.2014.04.046	2014	Estrone	1.43	Estuarine	China (East China Sea)
				Ethinylestradiol	0.11
Determination of natural and synthetic oestrogens in surface water using gas chromatography-mass spectrometry	Wozniak, B	10.2478/bvip-2014-0093	2014	Alfatradiol (17α-estradiol)	0.7-23.3	Surface water	Poland
				Estradiol	0.7-23.3
				Estriol	0.9-5.0
				Ethinylestradiol	1.20-6.0
The occurrence and ecological risks of endocrine disrupting chemicals in sewage effluents from three different sewage treatment plants, and in natural seawater from a marine reserve of Hong Kong	Xu, E.G.B.	10.1016/j.marpolbul.2014.02.029	2014	Estrone	24.14	EWWTP	China (Shek O, Hong Kong)
Endocrine-disrupting chemicals in the Pearl River Delta and coastal environment: sources, transfer, and implications.	Xu W	10.1007/s10653-014-9618-3	2014	Estrone	26.0	EWWTP	China (Guangzhou)
				Estradiol	2.0
				Estriol	<LOQ
				Ethinylestradiol	5.60
				Estrone	3.20-14.0	River
				Estradiol	<LOQ-0.42
				Estriol	<LOQ-0.37
				Ethinylestradiol	1.3-4.20
				Estrone	1.20-3.10	Estuarine	China (Humen)
				Ethinylestradiol	<LOQ-1.56
				Estrone	<LOQ-1.65	Estuarine	China (Jiaomen)
				Ethinylestradiol	<LOQ-1.20
				Estrone	<LOQ-0.31	Estuarine	China (Hongqilimen)
				Ethinylestradiol	<LOQ
				Estrone	<LOQ-2.30	Estuarine	China (Hengmen)
				Ethinylestradiol	<LOQ-1.24
				Estrone	<LOQ	Estuarine	China (Modaomen)
				Ethinylestradiol	<LOQ
				Estrone	<LOQ	Estuarine	China (Jitimen)
				Ethinylestradiol	<LOQ
				Estrone	<LOQ-2.02	Estuarine	China (Hutiaomen)
				Ethinylestradiol	<LOQ
				Estrone	<LOQ-1.35	Estuarine	China (Yamen)
				Ethinylestradiol	<LOQ
Occurrence and removal of free and conjugated estrogens in wastewater and sludge in five sewage treatment plants.	Xu Y	10.1039/c3em00199g	2014	Estrone	1.1-21.0	ESTP	China (Shenzhen)
				Estradiol	5.7
				Ethinylestradiol	9.9
Removal of selected steroid estrogens in a sewage treatment plant with Unitank process in Nanjing, China	Yang, X.-L.	10.1504/IJEP.2014.064050	2014	Estrone	12.2-34.8	ESTP	China (Nanjing)
				Estradiol	12.4-22.1
				Ethinylestradiol	6.8-18.6
Distribution and seasonal variation of estrogenic endocrine disrupting compounds, N-nitrosodimethylamine, and N-nitrosodimethylamine formation potential in the Huangpu River, China.	Zhang A	10.1016/S1001-0742(13)60530-6	2014	Estriol	94.14	River	China
				Estradiol	74.79
				Ethinylestradiol	55.37
				Estrone	93.45
Occurrence of endocrine-disrupting phenols and estrogens in water and sediment of the Songhua River, Northeastern China	Zhang, Z	10.1007/s00244-014-9998-5	2014	Estrone	0.84-17.8	River	China
				Estriol	8.08
An Ultrasensitive (Parts-Per-Quadrillion) and SPE-Free Method for the Quantitative Analysis of Estrogens in Surface Water	Backe WJ	10.1021/acs.est.5b04949	2015	Estrone	<LOQ-0.63	River	USA (Mississippi)
				Estradiol	<LOQ
Fate of selected estrogenic hormones in an urban sewage treatment plant in Tunisia (North Africa)	Belhaj D	10.1016/j.scitotenv.2014.10.018	2015	Estrone	10	ESTP	Tunisia
A 3-year study on occurrence of emerging contaminants in an urban stream of São Paulo State of Southeast Brazil	Campanha MB	10.1007/s11356-014-3929-x	2015	Estrone	14.7	River	Brazil (São Carlos, São Paulo)
				Estradiol	14.8	River
A multiresidue analytical method using solid-phase extraction and high-pressure liquid chromatography tandem mass spectrometry to measure pharmaceuticals of different therapeutic classes in urban wastewaters	Castiglioni, S.	10.1016/j.chroma.2005.07.012	2015	Estrone	48	ESTP	Italy (Cagliari)
				Estrone	47	ESTP	Italy (Latina)
				Estrone	30	ESTP	Italy (Cuneo)
				Estrone	42	ESTP	Italy (Varese Olona)
Exploring potential contributors to endocrine disrupting activities in Taiwan's surface waters using yeast assays and chemical analysis	Chou, P.H	10.1016/j.chemosphere.2015.08.016	2015	Estrone	185	River	Taiwan
				Estradiol	28
				Estriol	87
				Ethinylestradiol	51
Personal care products and steroid hormones in the Antarctic coastal environment associated with two Antarctic research stations, McMurdo Station and Scott Base	Emnet P	10.1016/j.envres.2014.10.019	2015	Estrone	3.1-331	EWWTP	Antarctic (Erebus Bay)
				Ethinylestradiol	11.5-77.8
				Estriol	47.6
Molecularly imprinted solid-phase extraction coupled with ultra high performance liquid chromatography and fluorescence detection for the determination of estrogens and their metabolites in wastewater	Guedes-Alonso, R.	10.1002/jssc.201500764	2015	Estriol	1.5-2.0	EWWTP	Spain (Gran Canaria)
Bioprofiling of Surface/Wastewater and Bioquantitation of Discovered Endocrine-Active Compounds by Streamlined Direct Bioautography.	Klingelhöfer I	10.1021/acs.analchem.5b03233	2015	Estradiol	8.3	River	Germany
				Estrone	20.5
Occurrence, fate and removal of endocrine disrupting compounds (EDCs) in Turkish wastewater treatment plants	Komesli, O.T	10.1016/j.cej.2015.04.115	2015	Estrone	7.0-58.0	EWWTP	Turkey (Ankara)
				Estrone	40.0	EWWTP	Turkey (Eskisehir)
				Estrone	23.0	EWWTP	Turkey (Antalya Lara)
				Estrone	21.0	EWWTP	Turkey (Kemer)
Occurrence and risk assessment of pharmaceuticals and personal care products and endocrine disrupting chemicals in reclaimed water and receiving groundwater in China.	Li Z	10.1016/j.ecoenv.2015.04.031	2015	Ethinylestradiol	1.5	Reclaimed water	China
				Estrone	5.9
				Estradiol	1.1
				Estriol	18.1
				Ethinylestradiol	0.26	Groundwater
				Estrone	1.08
				Estradiol	0.11
				Estriol	2.31
Simultaneous determination of four trace estrogens in feces, leachate, tap and groundwater using solid-liquid extraction/auto solid-phase extraction and high-performance liquid chromatography with fluorescence detection	Liu, N	10.1002/jssc.201500443	2015	Estrone	47310	Well water	China (Sujiatun, Shenyang)
				Estradiol	510
				Estriol	590
				Ethinylestradiol	300
				Estrone	<LOQ	Tap water	China (Jilin)
				Estradiol	220
				Estriol	250
				Ethinylestradiol	<LOQ
				Estrone	<LOQ	River
				Estradiol	320
				Estriol	190
				Ethinylestradiol	<LOQ
Study of a large scale powdered activated carbon pilot: Removals of a wide range of emerging and priority micropollutants from wastewater treatment plant effluents.	Mailler R	10.1016/j.watres.2014.10.047	2015	Estrone	<LOQ-26.0	EWWTP	France (Paris)
				Estrone	4.0-7.0	EWWTP
Occurrence of selected pharmaceuticals in the principal sewage treatment plants in Rome (Italy) and in the receiving surface waters.	Patrolecco, L.	10.1007/s11356-014-3765-z	2015	Estradiol	<LOQ	EWWTP	Italy (Rome)
				Ethinylestradiol	<LOQ
				Estrone	<LOQ-45.0
				Estradiol	<LOQ	River
				Ethinylestradiol	<LOQ
				Estrone	<LOQ-10.0
Evaluation of emerging waterborne contaminants in Ireland	Pender, J	10.2166/ws.2015.089	2015	Estrone	0.256	Drinking water	Ireland
				Estradiol	1.87
				Ethinylestradiol	0.949-1.33
Correlation of trace contaminants to wastewater management practices in small watersheds.	Schenck K	10.1039/c4em00583j	2015	Estriol	2.10	Stream	USA (Ohio)
				Estradiol	0.45
				Estrone	4.10
Endocrine-disrupting compounds in reclaimed water and residential ponds and exposure potential for dislodgeable residues in turf irrigated with reclaimed water.	Sidhu HS	10.1007/s00244-015-0147-6	2015	Estrone	47.0	EWWTP	USA (Florida)
				Estradiol	51.0
				Ethinylestradiol	58.0
Detection of hormones in surface and drinking water in Brazil by LC-ESI-MS/MS and ecotoxicological assessment with Daphnia magna	Torres NH	10.1007/s10661-015-4626-z	2015	Estrone	14.0-82.0	River	Brazil (Piracicaba)
				Estradiol	90.0-137.0
				Estriol	26.0
				Ethinylestradiol	24.0-480.0
In vitro screening for endocrine disruptive activity in selected South African harbours and river mouths	Truter, JC	10.2989/1814232X.2015.1105296	2015	Estradiol	20.96	River	South Africaa (Cape Town)
				Estradiol	17.41	River	South Africa (Ethekwini)
Integrated assessment of wastewater treatment plant effluent estrogenicity in the Upper Murray River, Australia, using the native Murray rainbowfish (Melanotaenia fluviatilis).	Vajda AM	10.1002/etc.2895	2015	Estrone	2.7	River	Australia (New South Wales)
				Estradiol	1.7
				Estrone	15.0	EWWTP	Australia (Wodonga)
				Estradiol	5.8
Screening concentration of E1, E2 and EE2 in sewage effluents and surface waters of the "Pampas" region and the "Río de la Plata" estuary (Argentina).	Valdés ME	10.1007/s00128-014-1417-0	2015	Estradiol	122.0-631.0	ESTP	Argentina (Province of Buenos Aires)
				Ethinylestradiol	65.0-187.0
				Estradiol	369.0	Surface water
				Ethinylestradiol	43.0
Occurrence and distribution of endocrine-disrupting compounds in the Honghu Lake and East Dongting Lake along the Central Yangtze River, China.	Yang Y	10.1007/s11356-015-4980-y	2015	Estrone	41.01	Lake	China (Honghu)
				Alfatradiol (17α-estradiol)	33.18
				Estradiol	52.81
				Ethinylestradiol	24.88
				Estriol	51.43
				Estrone	83.52	Lake	China (Yueyang)
				Alfatradiol (17α-estradiol)	74.71
				Estradiol	58.94
				Ethinylestradiol	43.93
				Estriol	43.93
Investigation of pharmaceuticals, personal care products and endocrine disrupting chemicals in a tropical urban catchment and the influence of environmental factors.	You L	10.1016/j.scitotenv.2015.06.041	2015	Estrone	2.72	Reservoir	Singapore
				Estrone	4.39	Tributary
Accumulation of steroid hormones in soil and its adjacent aquatic environment from a typical intensive vegetable cultivation of North China.	Zhang FS	10.1016/j.scitotenv.2015.08.067	2015	Estrone	0.14	River	China (Shandong)
				Estradiol	0.94
				Alfatradiol (17α-estradiol)	1.21
				Estriol	1.06
				Estradiol	0.29	Groundwater
				Alfatradiol (17α-estradiol)	0.69
				Estriol	1.03
Simultaneous detection of endocrine disrupting chemicals including conjugates in municipal wastewater and sludge with enhanced sample pretreatment and UPLC-MS/MS.	Zhu B	10.1039/c5em00139k	2015	Estrone	14.8	EWWTP	China (Beijing)
				Estradiol	2.1
				Ethinylestradiol	2.1
				Estriol	<LOQ
				Estrone-3-glucuronide	<LOQ
				Estradiol-3-glucuronide	<LOQ
				Estradiol-17-glucuronide	<LOQ
				Estrone-3-sulfate	1.9
				Estradiol-3-sulfate	1.8
				Estriol-3-sulfate	2.0
SPE and HPLC monitoring of 17-β-estradiol in Egyptian aquatic ecosysetms	Afifi, R	10.1080/10826076.2016.1174712	2016	Estradiol	7988120	River	Egypt (Cairo)
				Estradiol	540990	Stream
				Estradiol	852230	Drinking water
				Estradiol	1878140	Drinking water	Egypt (Sharkya)
				Estradiol	477570	Stream	Egypt (Tal-el-kebir)
				Estradiol	265130	Stream	Egypt
				Estradiol	1028900-1065000	Drainage water
				Estradiol	684310	Lake
				Estradiol	552240	Canal water
				Estradiol	462150-925240	Lake
				Estradiol	556340	Stream
				Estradiol	284220	Drainage water
				Estradiol	5142900	Lagoon
				Estradiol	529860	River
				Estradiol	285440	Drinking water
beta-Estradiol and ethinyl-estradiol contamination in the rivers of the Carpathian Basin	Avar, P	10.1007/s11356-016-6276-2	2016	Estradiol	2.97	River	Hungary (Budapest)
				Ethinylestradiol	0.124
				Estradiol	0.224	River	Hungary (Mohács)
				Ethinylestradiol	0.005
				Estradiol	0.198	River	Hungary (Murarátka)
				Ethinylestradiol	0.008
				Estradiol	0.55	River	Hungary (Balatonhídvég)
				Ethinylestradiol	0.68
				Estradiol	0.245	Canal water	Hungary (Alsópáhok)
				Ethinylestradiol	0.52
				Estradiol	0.128	Canal water	Hungary (Balatonfenyves)
				Ethinylestradiol	0.018
				Estradiol	0.085	River	Hungary (Szekszárd-Palánk)
				Ethinylestradiol	0.097
				Estradiol	0.076	Lake	Hungary (Balatonlelle)
				Ethinylestradiol	0.133
				Estradiol	7.3	River	Hungary (Pécs)
				Ethinylestradiol	0.175
				Estradiol	0.450	River	Hungary (Csongrád)
				Ethinylestradiol	0.143
				Estradiol	0.103	River	Hungary (Tiszakécske)
				Ethinylestradiol	0.099
				Estradiol	0.024	River	Hungary (Kaposvár)
				Estradiol	<LOQ	River	Hungary (Szolnok)
				Estradiol	0.233	Lake	Hungary (Balatonszárszó)
				Estradiol	0.129	Lake	Hungary (Tihany)
				Estradiol	0.028	River	Hungary (Dunaföldvár)
				Estradiol	0.039	River	Hungary (Solt)
				Estradiol	0.018	River	Hungary (Paks)
				Estradiol	0.052	River	Hungary (Drávaszabolcs)
				Estradiol	0.58	River	Slovenia (Maribor)
				Ethinylestradiol	0.006
				Estradiol	2.05-5.2	River	Slovenia (Ljubljana)
				Ethinylestradiol	0.002-0.003
Estrogenic compounds in Tunisian urban sewage treatment plant: occurrence, removal and ecotoxicological impact of sewage discharge and sludge disposal	Belhaj D	10.1007/s10646-016-1733-8	2016	Estrone	41-700	ESTP	Tunisia (Soussa)
				Estradiol	10-460
				Estriol	90-370
				Ethinylestradiol	179-294
Simultaneous determination of 20 trace organic chemicals in waters by solid-phase extraction (SPE) with triple-quadrupole mass spectrometer (QqQ-MS) and hybrid quadrupole Orbitrap high resolution MS (Q-Orbitrap-HRMS)	Chen, W	10.1016/j.chemosphere.2016.07.080	2016	Estrone	0.56	EWWTP	China (Wuhan)
				Estradiol	2.34-2.42
				Estriol	2.65-3.12
				Ethinylestradiol	2.34-2.66
				Estrone	0.17	River
				Estradiol	2.44
				Estriol	0.64-2.46
				Ethinylestradiol	1.02-2.12
Online solid phase extraction with liquid chromatography-tandem mass spectrometry for determination of estrogens and glucocorticoids in water.	Goh SX	10.1016/j.chroma.2016.08.040	2016	Estrone	3.8	EWWTP	Singapore
				Ethinylestradiol	3.2
OCCURRENCE AND FATE OF 17 beta-ESTRADIOL IN WATER RESOURCES AND WASTEWATER IN AHVAZ, IRAN	Hassani, G	------	2016	Estradiol	5.4-7.7	Drinking water	Iran (Ahvaz)
				Estradiol	14.5	River
17β-Estradiol influent and effluent concentrations in wastewater: demographic influences and the risk to environmental health	Heffron KT	10.1007/s10661-016-5292-5	2016	Estradiol	0.5-25.3	EWWTP	USA (Charleston, SC)
A first screening and risk assessment of pharmaceuticals and additives in personal care products in waste water, sludge, recipient water and sediment from Faroe Islands, Iceland and Greenland.	Huber S	10.1016/j.scitotenv.2016.03.063	2016	Estrone	3.57-3.78	EWWTP	Iceland (Akureyri)
				Estriol	22.8
				Estrone	13.3	EWWTP	Iceland (Reykjavík)
				Estradiol	249
				Estriol	53.9
				Estrone	7.82	EWWTP	Greenland (Kolonihavnen, Nuuk)
				Estradiol	357
				Estriol	25.4
				Estrone	18.5	EWWTP	Faroe Islands (Hveragerði)
				Estriol	198
				Estrone	2.01	Surface water
				Estrone	2.00-2.09	Surface water	Greenland (Iggia, Nuuk)
				Estrone	1.69	Surface water	Faroe Islands (Klaksvík)
Concentrations of levonorgestrel and ethinylestradiol in wastewater effluents: Is the progestin also cause for concern?	King OC	10.1002/etc.3304	2016	Ethinylestradiol	1.5-2.0	EWWTP	Australia (Southeast Queensland)
				Ethinylestradiol	0.12-0.95	River
Presence of e-EDCs in surface water and effluents of pollution sources in Sai Gon and Dong Nai river basin	Le Thi Minh, T.	10.1016/j.serj.2015.09.001	2016	Estriol	21.6	River	Vietnam (Ho Chi Minh City)
				Estradiol	34.0
				Estriol	16.0	Canal water
				Estradiol	49.0-63.0
				Estriol	6.0	River
				Estradiol	22.0
Parent and conjugated estrogens and progestagens in surface water of the Santa Ana River: Determination, occurrence, and risk assessment	Ma L	10.1002/etc.3447	2016	Estrone	0.24-6.37	River	USA (California)
				Estradiol	0.54
				Estriol	0.07
				Estradiol-3-sulfate	9.25
Contaminants of emerging concern in a large temperate estuary	Meador JP	10.1016/j.envpol.2016.01.088	2016	Estrone	4.5-58.0	EWWTP	USA (Puget Sound, Washington)
Estrogen reduction in a coupled wetland and ground water flow-through system	Peterson, E.W	10.1007/s12665-016-5259-4	2016	Estradiol	26.0-60.0	EWWTP	USA (Bloomington, IL)
				Ethinylestradiol	41.0-178.0
				Estradiol	23.0-32.0	Wetland water
				Ethinylestradiol	51.0-103.0
				Estradiol	17.0	Well water
				Ethinylestradiol	58.0
Occurrence of selected estrogenic compounds and estrogenic activity in surface water and sediment of Langat River (Malaysia).	Praveena SM	10.1007/s10661-016-5438-5	2016	Estradiol	0.004	River	Malaysia
				Estriol	0.003
				Ethinylestradiol	0.005
Pollution by oestrogenic endocrine disruptors and β-sitosterol in a south-western European river (Mira, Portugal)	Rocha, M.J	10.1007/s10661-016-5236-0	2016	Estrone	4.10-25.10	Estuarine	Portugal (Vila Nova de Milfontes)
				Estradiol	12.0-32.0
				Ethinylestradiol	7.20-42.20
				Estrone	4.80-11.10	River	Portugal (Alentejano and Vicentine)
				Estradiol	6.60-58.80
				Ethinylestradiol	4.60-40.50
Evaluation of analytical methodology for the detection of hormones and their attenuation during aquifer recharge and recovery cycles	Stebbins, DD	10.1039/c6em00031b	2016	Estrone	1.0	River	USA (Florida)
				Estriol	1.10
				Estrone	3.3-6.8	Well water
				Estradiol	0.8-85.3
				Estriol	111.5-124.3
				Estradiol	0.7-1.8	Well water
				Estriol	1.9
				Estrone	0.2-5.0	Well water
				Estradiol	0.3-14.4
An in Vitro and in Vivo Assessment of Endocrine Disruptive Activity in a Major South African River	Truter, J.C.	10.1007/s11270-016-2748-8	2016	Estradiol	0.86-11.37	River	South Africa
				Ethinylestradiol	1.24
				Estradiol	0.69-5.36	River
				Ethinylestradiol	0.45
				Estradiol	0.98-10.14	River
				Ethinylestradiol	2.63
				Estradiol	3.90-30.80	River
				Ethinylestradiol	1.36-10.83
				Estradiol	1.0-3.60	River
				Ethinylestradiol	0.58
Estrogenic activity in Finnish municipal wastewater effluents.	Välitalo P	10.1016/j.watres.2015.10.056	2016	Estradiol	<LOQ-7.0	EWWTP	Finland
				Alfatradiol (17α-estradiol)	<LOQ-4.0
				Estriol	<LOQ
				Ethinylestradiol	<LOQ
Simultaneous Determination of Phenolic Endocrine Disruptors in Water Samples by Poly(sodium 4-styrenesulfonate) Modified CE Coupled with Hollow-Fiber Liquid-Phase Microextraction	Yi, F.	10.1007/s10337-016-3073-5	2016	Estriol	15000	River	China (Shanghai)
				Estriol	24800
Determination of steroidal oestrogens in tap water samples using solid-phase extraction on a molecularly imprinted polymer sorbent and quantification with gas chromatography-mass spectrometry (GC-MS).	Zacs D	10.1007/s10661-016-5435-8	2016	Estradiol	0.10	Tap water	Latvia (Valmiera)
				Estradiol	0.12	Tap water	Latvia (Iecava)
				Estradiol	0.11	Tap water	Latvia (Preili)
				Estradiol	0.15	Tap water	Latvia (Jurmala)
				Estradiol	0.11	Tap water	Latvia (Adazi)
Impact of treated wastewater reuse and floods on water quality and fish health within a water reservoir in an arid climate.	Zaibel I	10.1016/j.scitotenv.2016.03.099	2016	Estrone	1.0-15.0	Reservoir	Israel (Yeruham)
				Estrone	8.40	EWWTP
				Estriol	9.40
Validation and application of an analytical method for the determination of selected acidic pharmaceuticals and estrogenic hormones in wastewater and sludge	Zhang, M	10.1080/10934529.2016.1191304	2016	Alfatradiol (17α-estradiol)	2.8	EWWTP	China (Hefei)
				Estrone	37.8
				Estradiol	33.5
				Estriol	27.0
Steroidal estrogen sources in a sewage-impacted coastal ocean.	Griffith DR	10.1039/c6em00127k	2016	Estrone	15	EWWTP	USA (Massachusetts Bay, Boston)
				Estradiol	6
				Estriol	5.3
				Estrone-3-sulfate	1.1
				Estradiol-3-sulfate	0.39
				diClE2	17
				Ethinylestradiol	24.3
				Estrone	0.31	Sea water
				Estradiol	0.056
				Estrone-3-sulfate	0.041
				Estradiol-3-sulfate	0.041
				diClE2	0.041
				monoBrEE2	0.041
Transformation and fate of natural estrogens and their conjugates in wastewater treatment plants: Influence of operational parameters and removal pathways	Ben W	10.1016/j.watres.2017.07.065	2017	Estrone	7.7	EWWTP	China
				Estradiol	1.4
				Estriol	Unclear
				Estrone-3-sulfate	0.8
				Estradiol-3-sulfate	Unclear
				Estriol-3-sulfate	0.4
				Estrone-3-β-D-glucuronide	0.3
				Estrone-3-β-D-glucuronide	Unclear
				Estradiol-17-β-D-glucuronide	0.7
Analysis of emerging contaminants in water and solid samples using high resolution mass spectrometry with a Q Exactive orbital ion trap and estrogenic activity with YES-assay	Comtois-Marotte S	10.1016/j.chemosphere.2016.09.077	2017	Ethinylestradiol	17	EWWTP	Canada (Province of Québec)
				Estrone	25
				Ethinylestradiol	11	EWWTP
				Estrone	46
Comparison of in vitro estrogenic activity and estrogen concentrations in source and treated waters from 25 U.S. drinking water treatment plants	Conley JM	10.1016/j.scitotenv.2016.02.093	2017	Estrone	<LOQ	Drinking water	USA
				Estradiol	<LOQ
				Ethinylestradiol	<LOQ
				Estriol	0.11-0.29
A regional assessment of chemicals of concern in surface waters of four Midwestern United States national parks	Elliott SM	10.1016/j.scitotenv.2016.11.114	2017	Estrone	121	Lake	USA (Porter, Indiana)
A taxonomy of chemicals of emerging concern based on observed fate at water resource recovery facilities	Jones, SM	10.1016/j.chemosphere.2016.11.075	2017	Estrone	8.0-11.0	EWWTP	USA
Chemiluminescence immunoassays for estradiol and ethinylestradiol based on new biotinylated estrogen derivatives.	Kanso H	10.1016/j.ab.2017.08.023	2017	Estradiol	13.2	EWWTP	France (Perpignan)
				Ethinylestradiol	10.2-18.8
Distributions and ecological risk assessment of estrogens and bisphenol A in an arid and semiarid area in northwest China	Liu, XW	10.1007/s11356-017-8434-6	2017	Estrone	16.0	River	China (Shanxi Province)
				Estradiol	5.79
				Estriol	10.5
				Ethinylestradiol	0.86
				Estrone-3-sulfate	0.05-14.0
				Estradiol-3-sulfate	26.3
Determination of selected steroid hormones in some surface water around animal farms in Cape Town using HPLC-DAD	Olatunji, O.S.	10.1007/s10661-017-6070-8	2017	Estriol	10000-13100	Surface water	South Africa (Cape Town)
				Estriol	500-46200	Surface water
				Estriol	17600-19100	EWWTP
Pharmaceuticals in wastewater treatment plants of tuscany: Occurrence and toxicity	Palli, L.	10.1007/978-3-319-58421-8_49	2017	Estradiol	5.0	EWWTP	Italy (Figline Valdarno)
				Estradiol	5.0	EWWTP	Italy (Lastra a Signa)
				Estradiol	5.0	EWWTP	Italy (Pistoia)
Occurrence and distribution of six selected endocrine disrupting compounds in surface- and groundwaters of the Romagna area (North Italy).	Pignotti E	10.1007/s11356-017-9756-0	2017	Estrone	26.0	River	Italy (Emilia-Romagna)
				Estradiol	10.1
				Estrone	28.0	River
				Estradiol	39.7
				Estrone	3.6	River
Multiresidue analysis of 24 Water Framework Directive priority substances by on-line solid phase extraction-liquid chromatography tandem mass spectrometry in environmental waters	Rubirola, A	10.1016/j.chroma.2017.02.075	2017	Estrone	<LOQ-6.8	River	Spain (Catalonia)
				Estrone	<LOQ-15.0	River
				Estrone	4.3-34.0	Stream
				Ethinylestradiol	13.0-30.0
				Estrone	8.6-40.0	EWWTP
Simultaneous Detection of 13 Endocrine Disrupting Chemicals in Water by a Combination of SPE-BSTFA Derivatization and GC-MS in Transboundary Rivers (France-Belgium)	Sghaier, R.B.	10.1007/s11270-016-3195-2	2017	Estrone	70.20	River	Belgium (Antwerp)
				Estradiol	3.60	River	Belgium (Zingem)
				Estradiol	47.60	River	Belgium (Frenes)
				Estrone	34.20	River	Belgium (Nivelle)
				Estradiol	77.70
				Estrone	116.20	River	France (Crevecoeur)
				Estrone	92.0	River	France (Wervicq)
				Estradiol	70.7	River	France (Erquinghem)
Androgens, oestrogens, and progesterone concentrations in wastewater purification processes measured with capillary electrophoresis.	Sirén H	10.1007/s11356-017-9060-z	2017	Estradiol-glucoside	105.5	EWWTP	Finland (Helsinki)
Mathematical modeling for estrogenic activity prediction of 17β-estradiol and 17α-ethynylestradiol mixtures in wastewater treatment plants effluent	Ting YF	10.1007/s10646-017-1857-5	2017	Estradiol	85.2	EWWTP	Malaysia (Selangor State)
				Ethinylestradiol	1.0
				Estradiol	85.1	EWWTP
				Ethinylestradiol	0.4
				Estradiol	35.1	EWWTP
				Ethinylestradiol	0.02
				Estradiol	77.8	EWWTP
				Ethinylestradiol	0.8
				Estradiol	79.8	EWWTP
				Ethinylestradiol	0.02
				Estradiol	84.8	EWWTP
				Ethinylestradiol	0.02
Estrogenic activity, chemical levels and health risk assessment of municipal distribution point water from Pretoria and Cape Town, South Africa.	Van Zijl MC	10.1016/j.chemosphere.2017.07.130	2017	Estradiol	0.02-0.05	Drinking water	South Africa (Pretoria/ Cape Town)
				Estrone	0.36-4.89
				Ethinylestradiol	0.003-0.06
Occurrence and risk assessment of estrogenic compounds in the East Lake, China	Wang, J	10.1016/j.etap.2017.03.018	2017	Estrone	9.30	Lake	China (Wuhan)
				Estradiol	15.88
				Alfatradiol (17α-estradiol)	15.31
				Ethinylestradiol	14.26
				Estrone	9.62	Lake
				Estradiol	15.96
				Alfatradiol (17α-estradiol)	16.64
				Ethinylestradiol	16.85
				Estradiol	15.23-17.58	Lake
				Alfatradiol (17α-estradiol)	17.26
				Ethinylestradiol	14.16
				Estrone	9.37	Lake
				Estradiol	16.52
				Alfatradiol (17α-estradiol)	16.15
				Ethinylestradiol	14.15
				Estrone	4.11	Lake
				Estradiol	3.02
				Alfatradiol (17α-estradiol)	5.17
				Ethinylestradiol	4.09
Occurrence and Ecotoxicological Effects of Free, Conjugated, and Halogenated Steroids Including 17α-Hydroxypregnanolone and Pregnanediol in Swiss Wastewater and Surface Water.	Zhang K	10.1021/acs.est.7b01231	2017	Estrone	0.21-8.7	EWWTP	Switzerland (Basel)
				Estradiol	1.4-1.9
				Estrone	0.08-3.7	River
				Estradiol	1.2
				Estrone	0.3	EWWTP	Switzerland (Dübendorf)
				Estrone	0.24-0.30	EWWTP	Switzerland (Herisau)
The occurrence, fate, and distribution of natural and synthetic hormones in different types of wastewater treatment plants in Iran	Amin, M.M	10.1016/j.cjche.2017.09.005	2018	Estrone	2.0-57.0	EWWTP	Iran
				Estradiol	0.1-3.8
				Ethinylestradiol	0.02-0.36
				Estrone	10000	ELWTP
				Estradiol	1.5
Monitoring and mass balance analysis of endocrine disrupting compounds and their transformation products in an anaerobic-anoxic-oxic wastewater treatment system in Xiamen, China	Ashfaq M	10.1016/j.chemosphere.2018.04.028	2018	Estradiol	66.4	EWWTP	China (Xiamen)
				Estrone	37.0
Study of the occurrence and ecosystem danger of selected endocrine disruptors in the urban water cycle of the city of Bogotá, Colombia	Bedoya-Ríos, D.F	10.1080/10934529.2017.1401372	2018	Estrone	270-350	Drinking water	Colombia (Bogotá)
				Estrone	240	Storm water runoff
				Estrone	200-570	River
				Estrone	270-400	Residual water
Occurrence, removal and risk of organic micropollutants in wastewater treatment plants across China: Comparison of wastewater treatment processes	Ben W	10.1016/j.watres.2017.11.057	2018	Estrone	0.1-15.3	EWWTP	China
				Estradiol	0.6-5.8
				Estriol	0.4-6.8
				Estrone-3-β-D-glucuronide	0.2
				Estradiol 3-β-D-glucuronide	0.5-1.2
				Estradiol-17-β-D-glucuronide	0.4-1.8
				Estrone-3-sulfate	0.1-5.2
				Estradiol-3-sulfate	0.1-2.8
				Estriol-3-sulfate	0.1-2.1
Sensitive analysis of steroid estrogens and bisphenol a in small volumes of water using isotope-dilution ultra-performance liquid chromatography-tandem mass spectrometry	Chang H	10.1016/j.envpol.2018.01.003	2018	Estrone	1.0-3.2	ESTP	China (Beijing)
				Alfatradiol (17α-estradiol)	0.31-0.71
				Estradiol	0.36-0.60
Occurrence, removal and risk assessment of steroid hormones in two wastewater stabilization pond systems in Morogoro, Tanzania	Damkjaer K	10.1016/j.chemosphere.2018.08.053	2018	Estrone	45.2	EWWTP	Tanzania (Morogoro)
				Estradiol	27.8
				Ethinylestradiol	9.40
Contaminants of Emerging Concern in Wastewaters in Barbados, West Indies	Edwards QA	10.1007/s00128-018-2346-0	2018	Estrone	<LOQ	EWWTP	Barbados (Bridgetown)
				Estrone	<LOQ-21	EWWTP	Barbados (South Coast)
Occurrence and distribution of carbamazepine, nicotine, estrogenic compounds, and their transformation products in wastewater from various treatment plants and the aquatic environment	Ekpeghere KI	10.1016/j.scitotenv.2018.05.218	2018	Estrone	8.0	EWWTP	South Korea
				Estrone-3-β-D-glucuronide	17.0	ESTP
				Estrone	3.0-23.0
				Estradiol	4.0
				Alfatradiol (17α-estradiol)	3.0
				Estriol	17.0-39.0
				Ethinylestradiol-3-sulfate	22.0-178.0
				Estrone	3.0-23.0	River
				Estradiol	3.0-8.0
				Estriol	16.0-73.0
				Ethinylestradiol-3-sulfate	0.1-12.0
				Estrone	2.0-8.0	Sea water
Seasonal and spatial variations in the occurrence, mass loadings and removal of compounds of emerging concern in the Slovene aqueous environment and environmental risk assessment	Česen M	10.1016/j.envpol.2018.06.052	2018	Estrone	9.31-92.9	EWWTP	Slovenia
				Estradiol	<LOQ
				Ethinylestradiol	<LOQ
				Estrone	<LOQ-11.5	River
Effect-directed analysis (EDA) of Danube River water sample receiving untreated municipal wastewater from Novi Sad, Serbia	Hashmi MAK	10.1016/j.scitotenv.2017.12.187	2018	Estrone	0.24-4.7	River	Serbia
				Estradiol	0.81-0.92
				Estriol	2.2-33.0
				Ethinylestradiol	0.05
Occurrence and ecological risk assessment of 22 emerging contaminants in the Jilin Songhua River (Northeast China)	He S	10.1007/s11356-018-2459-3	2018	Estrone	37.3	River	China (Jilin province)
				Estradiol	16.1
				Estriol	29.4
				Estrone	3.6	EWWTP
				Estradiol	8.2
				Estriol	10.0
LC–ELISA as a contribution to the assessment of matrix effects with environmental water samples in an immunoassay for estrone (E1)	Hoffmann, H	10.1007/s00769-018-1351-7	2018	Estrone	9.8-25.0	EWWTP	Germany
				Estrone	0.4-3.8	River
Liquid chromatography-time-of-flight high-resolution mass spectrometry study and determination of the dansylated products of estrogens and their hydroxylated metabolites in water and wastewater.	Honda L	10.1007/s00216-018-1412-0	2018	Estradiol	41	EWWTP	Chile (Santiago)
				Estrone	7
Assessment of pharmaceuticals, personal care products, and hormones in wastewater treatment plants receiving inflows from health facilities in North West Province, South Africa	Kanama, K.M	10.1155/2018/3751930	2018	Estrone	7.0-41.0	EWWTP	South Africa (Ngaka Modiri Molema)
				Estriol	10.0-539.0
				Estradiol	<LOQ-19.1
				Ethinylestradiol	448-4608
Occurrence, removal, mass loading and environmental risk assessment of emerging organic contaminants in leachates, groundwaters and wastewaters	Kapelewska, J	10.1016/j.microc.2017.11.008	2018	Estrone	310	Well water	Poland
Identification, contribution, and estrogenic activity of potential EDCs in a river receiving concentrated livestock effluent in Southern Taiwan.	Liu YY	10.1016/j.scitotenv.2018.04.031	2018	Estrone	145.40-249.05	River	Taiwan (Wuluo River Basin)
				Estradiol	97.28
				Ethinylestradiol	90.20
				Estradiol	5.45-36.3	River
Determination of oestrogen hormones in raw and treated water samples by reverse phase ultra-fast liquid chromatography mass spectrometry – A case study in Johannesburg south, South Africa	Mnguni, S.B.	10.4314/wsa.v44i1.13	2018	Estrone	0.9-4.4	River	South Africa (Johannesburg South)
Endocrine Disrupting Compounds from the Source Water of the Huai River (Huainan City), China	Niu, SP	10.1007/s00244-017-0445-2	2018	Ethinylestradiol	0.174	River	China (Huainan City)
				Estrone	0.143-0.334
High levels of the endocrine disruptors bisphenol-A and 17β-estradiol detected in populations of green mussel, Perna viridis, cultured in the Gulf of Thailand	Ocharoen, Y.	10.1016/j.aquaculture.2018.07.057	2018	Estradiol	62.98	Canal water	Thailand (Chonburi Province)
				Estradiol	35.53	Canal water	Thailand (Rayong Province)
				Estradiol	1.31 - 3.52	Coastal water
Investigation of estrogen activity in the raw and treated waters of riverbank infiltration using a yeast estrogen screen and chemical analysis.	Plutzer J	10.2166/wh.2018.049	2018	Estradiol	0.4-1.8	River	Hungary
				Estradiol	0.3-2.2	River
				Estradiol	0.4-0.9	Drinking water
				Estradiol	2.0	Drinking water
				Estradiol	3.1	EWWTP
				Ethinylestradiol	0.8	EWWTP
Optimization and application of a gc-ms method for the determination of endocrine disruptor compounds in natural water	Ronderos-Lara, J.G.	10.3390/separations5020033	2018	Estradiol	103600	Surface water	Mexico
				Ethinylestradiol	624300
Toxicological and chemical insights into representative source and drinking water in eastern China.	Shi P	10.1016/j.envpol.2017.10.033	2018	Ethinylestradiol	30.7	Surface water	China
				Ethinylestradiol	2.40	Drinking water
				Estriol	91.93	Surface water
An integrative approach combining passive sampling, bioassays, and effect-directed analysis to assess the impact of wastewater effluent.	Sonavane M	10.1002/etc.4155	2018	Estradiol	<LOQ-1.33	River	Switzerland
				Estrone	0.58-7.86
				Ethinylestradiol	0.51
Typical Endocrine Disrupting Compounds in Rivers of Northeast China: Occurrence, Partitioning, and Risk Assessment.	Tan R	10.1007/s00244-017-0482-x	2018	Estrone	1235.0	Surface water	China
				Estradiol	1254.0
				Ethinylestradiol	17112.0
17 beta-Estradiol residues and estrogenic activities in the Hawkesbury River, Australia	Uraipong, C	10.1016/j.ecoenv.2018.08.013	2018	Estradiol	0.30-0.48	Creek	Australia (New South Wales)
				Estradiol	0.2-7.3	Creek
Detection of Steroids in Tap and Drinking Water Using an Optimized Analytical Method by Gas Chromatography–Mass Spectrometry	Vallejo-Rodríguez, R.	10.1007/s12403-017-0254-x	2018	Estradiol	<LOQ-11.40	Drinking water	Mexico (Guadalajara)
				Ethinylestradiol	<LOQ-24.40
Steroidal and phenolic endocrine disrupting chemicals (EDCs) in surface water of Bahe River, China: Distribution, bioaccumulation, risk assessment and estrogenic effect on Hemiculter leucisculus	Wang, S	10.1016/j.envpol.2018.08.063	2018	Estrone	2.4-55.9	River	China (Xi'an, Shaanxi Province)
				Estradiol	1.2-23.9
				Ethinylestradiol	31.5
				Estriol	5.2
Occurrence and estrogenic activity of steroid hormones in Chinese streams: A nationwide study based on a combination of chemical and biological tools.	Yao B	10.1016/j.envint.2018.05.026	2018	Estrone	26.0	Surface water	China
				Ethinylestradiol-3-sulfate	20.0
				Estradiol-3-sulfate	14.0
				Estriol	31.0
				Estradiol	10.0
Seasonal variations of steroid hormones released by wastewater treatment plants to river water and sediments: Distribution between particulate and dissolved phases.	Yarahmadi H	10.1016/j.scitotenv.2018.03.370	2018	Estradiol	40.3	EWWTP	Canada (Quebec)
				Ethinylestradiol	28.8
				Estradiol	156.6	EWWTP
				Estriol	249.5
				Ethinylestradiol	15.3
				Estradiol	147.0	EWWTP
				Estriol	264.4
				Ethinylestradiol	13.2
Determination of two progestin metabolites (17α-hydroxypregnanolone and pregnanediol) and different classes of steroids (androgens, estrogens, corticosteroids, progestins) in rivers and wastewaters by high-performance liquid chromatography-tandem mass spectrometry (HPLC-MS/MS).	Zhang K	10.1016/j.scitotenv.2017.08.114	2018	Estrone	0.23-0.91	River	Switzerland (Jona)
				Estrone	0.21	River	Switzerland (Dachseggbach)
				Estrone	0.30-0.70	EWWTP	Switzerland (Rütti)
				Estrone	0.57-0.90	EWWTP	Switzerland (Wetzikon)
				Estriol	0.80
A single run, rapid polarity switching method for determination of 30 pharmaceuticals and personal care products in waste water using Q-Exactive Orbitrap high resolution accurate mass spectrometry	Abou-Elwafa Abdallah, M	10.1016/j.chroma.2018.12.033	2019	Estradiol	165	EWWTP	Egypt (Assiut governorate)
				Ethinylestradiol	219
Integrated Assessment of Wastewater Reuse, Exposure Risk, and Fish Endocrine Disruption in the Shenandoah River Watershed	Barber LB	10.1021/acs.est.8b05655	2019	Estrone	0.31-0.04	River	USA (Valley and Ridge province, Virginia/ West Virginia)
				Estriol	4.8	Creek
				Estrone	1.3	River
				Estrone	1.1	River
				Estradiol	2.4
				Estriol	8.0
				Ethinylestradiol	2.4
				Estrone	1.1	River
				Estriol	3.0
				Estrone	0.76	River
				Estrone	1.4	River
				Estrone	0.76	River
				Estriol	5.1
Ecotoxicological analysis of emerging contaminants from wastewater discharges in the Coastal Zone of Cihuatlán (Jalisco, Mexico)	Arguello-Pérez, M.	10.3390/w11071386	2019	Estradiol	610-640	UWDSW	Mexico (Jalisco)
Determination of estrogenic endocrine disruptors in water at sub-ng L −1 levels in compliance with Decision 2015/495/EU using offline-online solid phase extraction concentration coupled with high performance liquid chromatography-tandem mass spectrometry	Barreca, S	10.1016/j.microc.2019.04.030	2019	Estrone	0.41-2.3	River	Italy (Abruzzo)
				Estradiol	<LOQ-0.2
				Ethinylestradiol	<LOQ
				Estrone	<LOQ	River	Italy (Basilicata)
				Estradiol	<LOQ-0.4
				Ethinylestradiol	<LOQ
				Estrone	0.19	River	Italy (Calabria)
				Estradiol	<LOQ
				Ethinylestradiol	<LOQ
				Estrone	0.5	River	Italy (Emilia Romagna)
				Estradiol	<LOQ
				Ethinylestradiol	<LOQ
				Estrone	0.4	River	Italy (Friuli)
				Estradiol	0.2
				Ethinylestradiol	<LOQ
				Estrone	0.29	Coastal water	Italy (Liguria)
				Estradiol	<LOQ
				Ethinylestradiol	<LOQ
				Estrone	0.1-0.39	River
				Estradiol	<LOQ
				Ethinylestradiol	<LOQ
				Estrone	1.8-3.23	River	Italy (Lombardia)
				Estradiol	<LOQ-0.39
				Ethinylestradiol	<LOQ
				Estrone	0.57-0.91	River	Italy (Marche)
				Estradiol	<LOQ
				Ethinylestradiol	<LOQ
				Estrone	0.13-1.6	River	Italy (Piemonte)
				Estradiol	<LOQ-1.02
				Ethinylestradiol	<LOQ
				Estrone	0.85	River	Italy (Puglia)
				Estradiol	0.27
				Ethinylestradiol	<LOQ
				Estrone	0.14	Coastal water	Italy (Sardegna)
				Estradiol	<LOQ
				Ethinylestradiol	<LOQ
				Estrone	<LOQ-4.0	River	Italy (Sicilia)
				Estradiol	<LOQ-0.7
				Ethinylestradiol	<LOQ
				Estrone	<LOQ-0.2	River	Italy (Toscana)
				Estradiol	<LOQ
				Ethinylestradiol	<LOQ
				Estrone	0.16-0.34	River	Italy (Trento)
				Estradiol	<LOQ
				Ethinylestradiol	<LOQ
				Estrone	0.48-1.2	River	Italy (Umbria)
				Estradiol	<LOQ-0.26
				Ethinylestradiol	<LOQ
				Estrone	0.12-0.41	River	Italy (Valle D'Aosta)
				Estradiol	<LOQ-0.22
				Ethinylestradiol	<LOQ
				Estrone	0.17	River	Italy (Veneto)
				Estradiol	<LOQ
				Ethinylestradiol	<LOQ
				Estrone	1.4	River	Italy (Campania)
				Estradiol	<LOQ
Occurrence and risk assessment of steroidal hormones and phenolic endocrine disrupting compounds in surface water in Cuautla River, Mexico	Calderón-Moreno, G.M.	10.3390/W11122628	2019	Estradiol	0.07-5.77	River	Mexico (Morelos state)
				Ethinylestradiol	0.14-4.80
Pharmaceuticals Present in Urban and Hospital Wastewaters in Mexico City	Calderon, A	10.3103/S1063455X19020073	2019	Estradiol	9570	Tap water	Mexico (Mexico City)
				Estradiol	1000	EWWTP
17α-Ethinylestradiol in Lakes of Hanoi and its effect on seed germination	Dang, H.M.	10.1080/02772248.2019.1696803	2019	Ethinylestradiol	0.05-1.41	Lake	Vietnam (Hanoi)
				Ethinylestradiol	0.11-9.1	Lake
				Ethinylestradiol	0.09-7.6	Lake
Determination of 17α-ethinylestradiol and toxic metals in surface waters, and estimation of daily intake	de França JF	10.1007/s10661-019-7990-2	2019	Ethinylestradiol	4800-18900	River	Brazil (Votorantim, São Paulo state)
				Ethinylestradiol	4500-48200	River	Brazil (Itu, São Paulo state)
[truncated: 479 more rows]
